# Supplementary material for: Deregulated Immune Pathway Associated with Palbociclib Resistance in Preclinical Breast Cancer Models: Integrative Genomics and Transcriptomics
Source: Genes (Basel). 2021 Jan 25;12(2):159. doi: 10.3390/genes12020159 (PMC7912104; doi:10.3390/genes12020159)
Supplement: Supplementary file 1 [file genes-12-00159-s001.zip]

Archive with 3 entries (2 files):
- genes - 1049728 - supplementary/
- genes - 1049728 - supplementary/supplementary figures.docx
- genes - 1049728 - supplementary/supplementary tables.xlsx
