# Supplementary material for: Deregulated Immune Pathway Associated with Palbociclib Resistance in Preclinical Breast Cancer Models: Integrative Genomics and Transcriptomics
Source: Genes (Basel). 2021 Jan 25;12(2):159. doi: 10.3390/genes12020159 (PMC7912104; doi:10.3390/genes12020159)
Supplement: Supplementary file 1 [file genes-12-00159-s001.zip › genes - 1049728 - supplementary/supplementary tables.xlsx]

## Sheet: STable1
Supplementary Table 1. Summary of the 203 clinically significant mutations in 107 genes from the T47D cell line based on whole-exome sequencing data
mutation in cell line	Chromosome	Position	REF	ALT	AF	AF in PR	variant type	Putative Impact	Gene	mRNA	HGVS.c	HGVS.p	CLINVAR Clinical Significance	dbSNP142	1000G (AF)	ESP6500 (AF)	Cancer Gene (Y/N)
T47D	chr1	6509021	GCCACCGCCGCCC	G	0.121212		disruptive_inframe_deletion	MODERATE	ESPN	NM_031475.2	c.1797_1808delCCCACCGCCGCC	p.Pro600_Pro603del	.	rs548962140	0.004	0	N
T47D	chr1	41848060	C	T	1		missense_variant	MODERATE	FOXO6	NM_001291281.1	c.1186C>T	p.Pro396Ser	.	rs12092825	0	0	N
T47D-PR	chr1	45279059	G	GCCACTGCACTCCAGCCTGAGATTGTGCCACTGCACTCCAGCCACT		0.157143	stop_gained&disruptive_inframe_insertion	HIGH	BTBD19	NM_001136537.1	c.629_630insCCACTGCACTCCAGCCTGAGATTGTGCCACTGCACTCCAGCCACT	p.Ala196_Arg210dup	.	0	0	0	N
T47D	chr1	78560744	G	T	0.16		missense_variant	MODERATE	GIPC2	NM_017655.4	c.535G>T	p.Ala179Ser	.	.	0	0	N
T47D	chr1	89449383	G	A	0.138298		missense_variant	MODERATE	RBMXL1	NM_001162536.2	c.127C>T	p.Arg43Cys	.	rs147771633	0	0	N
T47D	chr1	89449390	T	C	0.123596		missense_variant	MODERATE	RBMXL1	NM_001162536.2	c.120A>G	p.Ile40Met	.	rs112636230	0	0	N
T47D	chr1	89449434	T	C	0.147727		missense_variant	MODERATE	RBMXL1	NM_001162536.2	c.76A>G	p.Thr26Ala	.	rs2893084	0	0	N
T47D	chr1	100588801	T	G	0.222222		missense_variant	MODERATE	SASS6	NM_194292.1	c.171A>C	p.Leu57Phe	.	.	0	0	N
T47D	chr1	156640671	CTG	C	0.135135		frameshift_variant	HIGH	NES	NM_006617.1	c.3307_3308delCA	p.Gln1103fs	.	.	0	0	N
T47D	chr1	156640673	G	GCCCCCCCCCC	0.126761		frameshift_variant	HIGH	NES	NM_006617.1	c.3306_3307insGGGGGGGGGG	p.Gln1103fs	.	.	0	0	N
T47D-PR	chr1	166973454	A	T		0.255814	missense_variant	MODERATE	MAEL	NM_032858.2	c.561A>T	p.Glu187Asp	.	0	0	0	N
T47D-PR	chr1	223934722	T	C		0.170732	missense_variant	MODERATE	CAPN2	NM_001748.4	c.584T>C	p.Leu195Pro	.	0	0	0	N
T47D-PR	chr1	230468626	G	A		0.209205	missense_variant	MODERATE	PGBD5	NM_001258311.1	c.1237C>T	p.Arg413Cys	.	0	0	0	N
T47D & T47D-PR	chr1	236918491	C	T	0.721591	0.795699	missense_variant	MODERATE	ACTN2	NM_001103.3	c.2147C>T	p.Thr716Met	Likely pathogenic	rs193922635	0	0.000116	N
T47D-PR	chr1	237787071	A	G		0.147541	missense_variant	MODERATE	RYR2	NM_001035.2	c.5923A>G	p.Met1975Val	.	rs200318013	0	0	N
T47D	chr1	248801592	C	T	1		missense_variant	MODERATE	OR2T35	NM_001001827.1	c.968G>A	p.Gly323Asp	.	rs78622116	0	0	N
T47D	chr1	248801602	T	TCA	1		frameshift_variant	HIGH	OR2T35	NM_001001827.1	c.956_957dupTG	p.Ile320fs	.	rs370874670	0	0	N
T47D	chr1	248801610	G	A	1		missense_variant	MODERATE	OR2T35	NM_001001827.1	c.950C>T	p.Ala317Val	.	rs150878651	0.0129	0	N
T47D	chr1	248801611	C	T	1		missense_variant	MODERATE	OR2T35	NM_001001827.1	c.949G>A	p.Ala317Thr	.	rs143981271	0	0	N
T47D	chr10	74928066	TGAG	T	0.117647		start_lost&inframe_deletion	HIGH	FAM149B1	NM_173348.1	c.-2_1delGGA	p.Met1del	.	.	0	0	N
T47D	chr10	88414573	CAG	C	0.148148		frameshift_variant	HIGH	OPN4	NM_001030015.2	c.34_35delAG	p.Ser12fs	.	.	0	0	N
T47D	chr11	640109	A	C	0.571429		missense_variant	MODERATE	DRD4	NM_000797.3	c.860A>C	p.Gln287Pro	.	.	0	0	N
T47D	chr11	1016704	C	A	0.124629		missense_variant	MODERATE	MUC6	NM_005961.2	c.6097G>T	p.Ala2033Ser	.	rs75826443	0	0	N
T47D	chr11	1016934	G	A	0.123539		missense_variant	MODERATE	MUC6	NM_005961.2	c.5867C>T	p.Ser1956Leu	.	.	0	0	N
T47D	chr11	1018248	G	A	0.105991		missense_variant	MODERATE	MUC6	NM_005961.2	c.4553C>T	p.Thr1518Ile	.	.	0	0	N
T47D-PR	chr11	1018279	C	T		0.125786	missense_variant	MODERATE	MUC6	NM_005961.2	c.4522G>A	p.Gly1508Arg	.	rs201852389	0	0	N
T47D-PR	chr11	1018341	G	A		0.183206	missense_variant	MODERATE	MUC6	NM_005961.2	c.4460C>T	p.Pro1487Leu	.	rs79748612	0	0	N
T47D	chr11	1267960	A	G	1		missense_variant	MODERATE	MUC5B	NM_002458.2	c.9850A>G	p.Thr3284Ala	.	rs2943531	0	0	N
T47D	chr11	1268714	G	C	0.4		missense_variant	MODERATE	MUC5B	NM_002458.2	c.10604G>C	p.Gly3535Ala	.	rs71469869	0	0	N
T47D-PR	chr11	1269220	G	GCA		0.4375	frameshift_variant	HIGH	MUC5B	NM_002458.2	c.11110_11111insCA	p.Glu3704fs	.	0	0	0	N
T47D	chr11	1269221	A	C	0.235294		missense_variant	MODERATE	MUC5B	NM_002458.2	c.11111A>C	p.Glu3704Ala	.	.	0	0	N
T47D	chr11	1271380	CTGA	C	0.06621		disruptive_inframe_deletion	MODERATE	MUC5B	NM_002458.2	c.13271_13273delTGA	p.Leu4424_Thr4425delinsPro	.	.	0	0	N
T47D-PR	chr11	55872793	T	A		0.174905	missense_variant	MODERATE	OR8H2	NM_001005200.1	c.275T>A	p.Ile92Asn	.	0	0	0	N
T47D-PR	chr11	55904382	A	T		0.258333	missense_variant	MODERATE	OR8J3	NM_001004064.1	c.813T>A	p.Asp271Glu	.	rs17150102	0	0	N
T47D-PR	chr11	61537817	G	GGCC		0.285714	disruptive_inframe_insertion	MODERATE	MYRF	NM_001127392.1	c.560_561insGCC	p.Gly187dup	.	0	0	0	N
T47D-PR	chr12	247922	G	A		0.283784	missense_variant	MODERATE	IQSEC3	NM_001170738.1	c.1393G>A	p.Asp465Asn	.	0	0	0	N
T47D-PR	chr12	6777069	TTGCTGC	T		0.0756303	disruptive_inframe_deletion	MODERATE	ZNF384	NM_001135734.2	c.1539_1544delGCAGCA	p.Gln514_Gln515del	.	0	0	0	Y
T47D-PR	chr12	6777069	TTGCTGC	TTGC		0.478992	inframe_deletion	MODERATE	ZNF384	NM_001135734.2	c.1539_1541delGCA	p.Gln514del	.	0	0	0	Y
T47D-PR	chr12	11214455	T	C		0.196581	missense_variant	MODERATE	TAS2R46	NM_176887.2	c.439A>G	p.Ile147Val	.	rs72477411	0	0	N
T47D-PR	chr12	11214472	A	G		0.153061	missense_variant	MODERATE	TAS2R46	NM_176887.2	c.422T>C	p.Val141Ala	.	rs200936852	0	0	N
T47D	chr12	11244369	G	A	0.148649		missense_variant	MODERATE	TAS2R43	NM_176884.2	c.460C>T	p.Arg154Trp	.	rs200586631	0.0015	0	N
T47D	chr12	11244390	T	C	0.169014		missense_variant	MODERATE	TAS2R43	NM_176884.2	c.439A>G	p.Ile147Val	.	rs73064966	0	0	N
T47D-PR	chr12	11244797	C	A		0.175	missense_variant	MODERATE	TAS2R43	NM_176884.2	c.32G>T	p.Ser11Ile	.	rs199777806	0	0	N
T47D-PR	chr12	11286276	G	C		0.112583	missense_variant	MODERATE	TAS2R30	NM_001097643.1	c.568C>G	p.Leu190Val	.	0	0	0	N
T47D-PR	chr12	11286282	G	A		0.104895	missense_variant	MODERATE	TAS2R30	NM_001097643.1	c.562C>T	p.Leu188Phe	.	0	0	0	N
T47D-PR	chr12	11286289	A	T		0.122302	missense_variant	MODERATE	TAS2R30	NM_001097643.1	c.555T>A	p.Phe185Leu	.	0	0	0	N
T47D	chr12	40877404	A	AACTGAAGTGACAGGGACAACTGGACCATCAGCTGGGGTGACAGGGACAACTGGACTATCAGCTGAAGTGACAGGGATAACTGGACTATCAGCTGTGCTGACAAGGACAACTGGGCCATCGGCTGTGGTGACAGAGACAACTGGACCAACTGGGGTGACAAGAATAACTGGACTATCAGCTGGAGTGACAGGGACAACTGGACTGTCG	0.0206186		disruptive_inframe_insertion	MODERATE	MUC19	NM_173600.2	c.10687_10688insTGACAGGGACAACTGGACTATCAGCTGAAGTGACAGGGATAACTGGACTATCAGCTGTGCTGACAAGGACAACTGGGCCATCGGCTGTGGTGACAGAGACAACTGGACCAACTGGGGTGACAAGAATAACTGGACTATCAGCTGGAGTGACAGGGACAACTGGACTGTCGACTGAAGTGACAGGGACAACTGGACCATCAGCTGGGG	p.Gly3562_Ala3563insValThrGlyThrThrGlyLeuSerAlaGluValThrGlyIleThrGlyLeuSerAlaValLeuThrArgThrThrGlyProSerAlaValValThrGluThrThrGlyProThrGlyValThrArgIleThrGlyLeuSerAlaGlyValThrGlyThrThrGlyLeuSerThrGluValThrGlyThrThrGlyProSerAlaGly	.	.	0	0	N
T47D-PR	chr12	40881956	A	G		0.23	missense_variant	MODERATE	MUC19	NM_173600.2	c.15202A>G	p.Ser5068Gly	.	0	0	0	N
T47D	chr12	40881986	G	A	0.889908		missense_variant	MODERATE	MUC19	NM_173600.2	c.15232G>A	p.Gly5078Ser	.	rs61916086	0	0	N
T47D	chr12	40882026	A	T	0.432432		missense_variant	MODERATE	MUC19	NM_173600.2	c.15272A>T	p.Asp5091Val	.	rs2452316	0	0	N
T47D	chr12	40882387	TA	T	0.393939		frameshift_variant	HIGH	MUC19	NM_173600.2	c.15635delA	p.Lys5212fs	.	rs112524759	0	0	N
T47D-PR	chr12	40908210	T	C		0.233129	missense_variant	MODERATE	MUC19	NM_173600.2	c.19940T>C	p.Val6647Ala	.	rs73112044	0	0	N
T47D-PR	chr12	42538334	C	A		0.166667	missense_variant	MODERATE	GXYLT1	NM_173601.1	c.115G>T	p.Gly39Trp	.	rs181558534	0	0	N
T47D-PR	chr12	42538340	C	A		0.176471	missense_variant	MODERATE	GXYLT1	NM_173601.1	c.109G>T	p.Gly37Cys	.	0	0	0	N
T47D-PR	chr12	42538349	T	C		0.181818	missense_variant	MODERATE	GXYLT1	NM_173601.1	c.100A>G	p.Thr34Ala	.	0	0	0	N
T47D-PR	chr12	42538352	C	A		0.121212	stop_gained	HIGH	GXYLT1	NM_173601.1	c.97G>T	p.Gly33*	.	0	0	0	N
T47D	chr12	50745811	G	A	0.20625		missense_variant	MODERATE	FAM186A	NM_001145475.1	c.4804C>T	p.Pro1602Ser	.	rs34782671	0	0	N
T47D	chr12	50745821	T	A	0.12426		missense_variant	MODERATE	FAM186A	NM_001145475.1	c.4794A>T	p.Glu1598Asp	.	.	0	0	N
T47D	chr12	50745822	T	G	0.127907		missense_variant	MODERATE	FAM186A	NM_001145475.1	c.4793A>C	p.Glu1598Ala	.	.	0	0	N
T47D	chr13	40229940	G	T	0.387097		missense_variant	MODERATE	COG6	NM_020751.2	c.77G>T	p.Gly26Val	.	.	0	0	N
T47D-PR	chr13	49033837	CT	C		0.807692	frameshift_variant	HIGH	RB1	NM_000321.2	c.1975delT	p.Tyr659fs	.	0	0	0	Y
T47D-PR	chr13	79176483	CTGG	C		0.115385	disruptive_inframe_deletion	MODERATE	POU4F1	NM_006237.3	c.324_326delCCA	p.His108del	.	0	0	0	N
T47D	chr14	71275773	GCCT	G	0.119048		disruptive_inframe_deletion	MODERATE	MAP3K9	NM_033141.3	c.113_115delAGG	p.Glu38del	.	rs397840789	0	0	N
T47D-PR	chr14	92537354	C	CTGCTGCTGCTGCTGCTGCTGCTGCTGCTGCTGCTGCTG		0.655172	frameshift_variant	HIGH	ATXN3	NM_004993.5	c.915_916insCAGCAGCAGCAGCAGCAGCAGCAGCAGCAGCAGCAGCA	p.Gly306fs	.	0	0	0	N
T47D	chr14	92537354	C	CTGCTGCTGCTGCTGCTGCTGCTGCTGCTGCTGCTG	0.552239		frameshift_variant	HIGH	ATXN3	NM_004993.5	c.915_916insCAGCAGCAGCAGCAGCAGCAGCAGCAGCAGCAGCA	p.Gly306fs	.	.	0	0	N
T47D	chr14	92537354	C	CCTGCTGCTGCTGCTGCTGCTGCTGCTGCTGCTGCTGCTGCTG	0.238806		inframe_insertion	MODERATE	ATXN3	NM_004993.5	c.915_916insCAGCAGCAGCAGCAGCAGCAGCAGCAGCAGCAGCAGCAGCAG	p.Gln292_Gln305dup	.	.	0	0	N
T47D	chr14	105350738	CGA	C	0.225352		frameshift_variant	HIGH	CEP170B	NM_001112726.2	c.1623_1624delGA	p.Pro541fs	.	.	0	0	N
T47D	chr14	105415352	G	C	1		missense_variant	MODERATE	AHNAK2	NM_138420.2	c.6436C>G	p.Leu2146Val	.	rs12890949	0.0153	0	N
T47D-PR	chr14	105417331	A	AC		0.666667	frameshift_variant	HIGH	AHNAK2	NM_138420.2	c.4456_4457insG	p.Leu1486fs	.	0	0	0	N
T47D-PR	chr15	24922425	C	T		0.262443	missense_variant	MODERATE	NPAP1	NM_018958.2	c.1411C>T	p.Pro471Ser	.	0	0	0	N
T47D & T47D-PR	chr15	28228553	C	T	0.88	0.765957	missense_variant	MODERATE	OCA2	NM_000275.2	c.1441G>A	p.Ala481Thr	Pathogenic	rs74653330	0.0268	0.001977	N
T47D-PR	chr15	74337203	C	T		0.312155	missense_variant	MODERATE	PML	NM_033238.2	c.2503C>T	p.Pro835Ser	.	0	0	0	Y
T47D	chr16	1278950	C	T	1		missense_variant	MODERATE	TPSB2	NM_024164.5	c.613G>A	p.Val205Ile	.	rs201636233	0	0	N
T47D-PR	chr16	1279060	C	G		1	missense_variant	MODERATE	TPSB2	NM_024164.5	c.503G>C	p.Arg168Pro	.	0	0	0	N
T47D	chr16	71163674	C	CA	0.325581		frameshift_variant	HIGH	HYDIN	NM_001270974.1	c.1095dupT	p.Glu366fs	.	.	0	0	N
T47D	chr17	4837171	GGAGCCCACCTCAGAGCCCGCCCCCAGCCCGACCACCCCA	G	0.097561		disruptive_inframe_deletion	MODERATE	GP1BA	NM_000173.5	c.1311_1349delAGAGCCCACCTCAGAGCCCGCCCCCAGCCCGACCACCCC	p.Glu438_Pro450del	.	.	0	0	N
T47D	chr17	5036748	G	T	0.266667		missense_variant	MODERATE	USP6	NM_004505.2	c.287G>T	p.Arg96Leu	.	rs113754955	0	0	Y
T47D	chr17	5036784	C	T	0.166667		missense_variant	MODERATE	USP6	NM_004505.2	c.323C>T	p.Pro108Leu	.	rs78476887	0	0	Y
T47D	chr17	5036823	T	C	0.190476		missense_variant	MODERATE	USP6	NM_004505.2	c.362T>C	p.Leu121Ser	.	rs201831265	0	0	Y
T47D	chr17	5036834	G	A	0.176471		missense_variant	MODERATE	USP6	NM_004505.2	c.373G>A	p.Gly125Arg	.	rs200027130	0	0	Y
T47D	chr17	5036838	G	A	0.176471		missense_variant	MODERATE	USP6	NM_004505.2	c.377G>A	p.Arg126Lys	.	rs200666860	0	0	Y
T47D	chr17	5036843	C	A	0.166667		missense_variant&splice_region_variant	MODERATE	USP6	NM_004505.2	c.382C>A	p.Gln128Lys	.	rs201820402	0	0	Y
T47D & T47D-PR	chr17	7578269	G	A	0.730909	0.870647	missense_variant	MODERATE	TP53	NM_000546.5	c.580C>T	p.Leu194Phe	Pathogenic	rs587780071	0	0	Y
T47D-PR	chr17	16068340	C	T		0.15	missense_variant	MODERATE	NCOR1	NM_006311.3	c.571G>A	p.Glu191Lys	.	rs76780359	0	0	N
T47D-PR	chr17	16068343	G	A		0.125	stop_gained	HIGH	NCOR1	NM_006311.3	c.568C>T	p.Arg190*	.	rs78230791	0	0	Y
T47D-PR	chr17	16068377	C	G		0.137931	missense_variant	MODERATE	NCOR1	NM_006311.3	c.534G>C	p.Lys178Asn	.	rs200020868	0	0	Y
T47D-PR	chr17	20768730	A	G		0.145833	stop_lost	HIGH	CCDC144NL	NM_001004306.1	c.664T>C	p.Ter222Glnext*?	.	rs4605228	0.0333	0	N
T47D-PR	chr17	21319682	C	T		0.28145	missense_variant	MODERATE	KCNJ12	NM_021012.4	c.1028C>T	p.Ser343Leu	.	rs80203231	0	0	N
T47D-PR	chr17	21319767	C	G		0.271386	missense_variant	MODERATE	KCNJ12	NM_021012.4	c.1113C>G	p.Ser371Arg	.	rs1612176	0	0	N
T47D-PR	chr17	39394710	AGACCACCTGCTGCAG	A		0.164557	disruptive_inframe_deletion	MODERATE	KRTAP9-8	NM_031963.2	c.414_428delCTGCTGCAGGACCAC	p.Cys139_Thr143del	.	rs373648251	0	0	N
T47D	chr17	58824617	G	A	0.31746		missense_variant	MODERATE	BCAS3	NM_001099432.1	c.380G>A	p.Arg127Lys	.	rs34431714	0.0229	0	N
T47D	chr17	59477548	C	T	0.424731		missense_variant	MODERATE	TBX2	NM_005994.3	c.11C>T	p.Pro4Leu	.	.	0	0	N
T47D-PR	chr18	14124409	C	A		0.140351	missense_variant	MODERATE	ZNF519	NM_145287.3	c.70G>T	p.Ala24Ser	.	0	0	0	N
T47D-PR	chr18	14124412	G	T		0.137931	missense_variant	MODERATE	ZNF519	NM_145287.3	c.67C>A	p.Pro23Thr	.	0	0	0	N
T47D	chr19	460668	C	G	1		missense_variant	MODERATE	SHC2	NM_012435.2	c.329G>C	p.Gly110Ala	.	rs189741717	0	0	N
T47D	chr19	4511375	CCA	C	0.176367		frameshift_variant	HIGH	PLIN4	NM_001080400.1	c.2553_2554delTG	p.Leu851fs	.	.	0	0	N
T47D	chr19	4511379	G	GAC	0.176157		frameshift_variant	HIGH	PLIN4	NM_001080400.1	c.2550_2551insGT	p.Leu851fs	.	.	0	0	N
T47D & T47D-PR	chr19	7125518	C	T	0.628205	0.606452	missense_variant	MODERATE	INSR	NM_000208.2	c.3034G>A	p.Val1012Met	Pathogenic|Likely pathogenic	rs1799816	0.0153	0.008605	N
T47D-PR	chr19	8999443	T	C		0.181818	missense_variant	MODERATE	MUC16	NM_024690.2	c.40732A>G	p.Ile13578Val	.	0	0	0	Y
T47D	chr19	8999468	C	G	0.12605		missense_variant	MODERATE	MUC16	NM_024690.2	c.40707G>C	p.Trp13569Cys	.	.	0	0	Y
T47D-PR	chr19	8999478	T	C		0.282946	missense_variant	MODERATE	MUC16	NM_024690.2	c.40697A>G	p.Gln13566Arg	.	rs73493659	0	0	Y
T47D-PR	chr19	8999497	GGCTT	G		0.118143	frameshift_variant	HIGH	MUC16	NM_024690.2	c.40674_40677delAAGC	p.Lys13558fs	.	0	0	0	Y
T47D-PR	chr19	8999502	T	TCCGA		0.123894	frameshift_variant	HIGH	MUC16	NM_024690.2	c.40672_40673insTCGG	p.Lys13558fs	.	0	0	0	Y
T47D-PR	chr19	8999511	G	A		0.199095	missense_variant	MODERATE	MUC16	NM_024690.2	c.40664C>T	p.Pro13555Leu	.	rs79907258	0	0	Y
T47D-PR	chr19	8999518	A	G		0.185714	missense_variant	MODERATE	MUC16	NM_024690.2	c.40657T>C	p.Tyr13553His	.	rs77650227	0	0	Y
T47D-PR	chr19	8999530	C	T		0.123711	missense_variant	MODERATE	MUC16	NM_024690.2	c.40645G>A	p.Ala13549Thr	.	0	0	0	Y
T47D-PR	chr19	8999538	T	C		0.164103	missense_variant	MODERATE	MUC16	NM_024690.2	c.40637A>G	p.Lys13546Arg	.	rs78334969	0	0	Y
T47D-PR	chr19	8999539	T	C		0.164103	missense_variant	MODERATE	MUC16	NM_024690.2	c.40636A>G	p.Lys13546Glu	.	rs76810971	0	0	Y
T47D-PR	chr19	9002576	T	C		0.172414	missense_variant	MODERATE	MUC16	NM_024690.2	c.40240A>G	p.Lys13414Glu	.	rs80214581	0	0	Y
T47D-PR	chr19	22575777	T	C		0.217391	missense_variant	MODERATE	ZNF98	NM_001098626.1	c.260A>G	p.Tyr87Cys	.	rs200167484	0	0	N
T47D-PR	chr19	22847823	A	G		1	missense_variant	MODERATE	ZNF492	NM_020855.2	c.1352A>G	p.Tyr451Cys	.	rs200175646	0	0	N
T47D	chr19	33444588	T	G	0.153846		missense_variant	MODERATE	CEP89	NM_032816.3	c.425A>C	p.Asp142Ala	.	rs73035551	0	0	Y
T47D & T47D-PR	chr19	41354533	A	T	0.707602	0.688235	missense_variant	MODERATE	CYP2A6	NM_000762.5	c.479T>A	p.Leu160His	Pathogenic	rs1801272	0.0338	0.024657	N
T47D	chr19	44039540	T	A	0.102564		missense_variant	MODERATE	ZNF575	NM_174945.2	c.439T>A	p.Tyr147Asn	.	.	0	0	N
T47D-PR	chr19	47870310	A	G		0.12069	missense_variant	MODERATE	DHX34	NM_014681.5	c.1666A>G	p.Thr556Ala	.	rs200731942	0	0	N
T47D	chr19	56274213	T	A	0.26087		missense_variant	MODERATE	RFPL4A	NM_001145014.1	c.536T>A	p.Val179Glu	.	rs147035425	0	0	N
T47D-PR	chr2	39213256	AG	A		0.188406	frameshift_variant	HIGH	SOS1	NM_005633.3	c.3710delC	p.Pro1237fs	.	0	0	0	N
T47D-PR	chr2	73315682	C	T		0.338889	missense_variant	MODERATE	RAB11FIP5	NM_015470.2	c.1064G>A	p.Arg355His	.	0	0	0	N
T47D	chr2	112614429	G	A	0.259259		stop_gained	HIGH	ANAPC1	NM_022662.3	c.1393C>T	p.Gln465*	.	rs72936240	0	0	N
T47D	chr20	271225	T	TTTA	0.194444		splice_donor_variant&intron_variant	HIGH	C20orf96	NM_080571.1	c.17+2_17+3insTAA	.	.	rs3835237	0	0	N
T47D	chr20	46279814	TGCAGCAGCA	T	0.234286		disruptive_inframe_deletion	MODERATE	NCOA3	NM_181659.2	c.3753_3761delGCAGCAGCA	p.Gln1252_Gln1254del	.	.	0	0	N
T47D	chr20	52192595	C	T	0.367213		missense_variant	MODERATE	ZNF217	NM_006526.2	c.2708G>A	p.Arg903Gln	.	rs61748378	0.0368	0	N
T47D	chr20	61444540	A	C	0.174603		missense_variant	MODERATE	OGFR	NM_007346.2	c.1573A>C	p.Ser525Arg	.	rs61729550	0.0457	0	N
T47D-PR	chr3	12046207	C	G		1	missense_variant	MODERATE	SYN2	NM_133625.4	c.182C>G	p.Thr61Arg	.	rs2600234	0	0	N
T47D-PR	chr3	12046215	G	C		1	missense_variant	MODERATE	SYN2	NM_133625.4	c.190G>C	p.Ala64Pro	.	rs2623876	0	0	N
T47D-PR	chr3	12046222	A	C		1	stop_lost	HIGH	SYN2	NM_133625.4	c.197A>C	p.Ter66Serext*?	.	rs71624921	0	0	N
T47D	chr3	49592086	GCCCGGCGGCGCCGGCCCCGGCCCGGGCCCCGGCCCCGGC	G	0.769231		disruptive_inframe_deletion	MODERATE	BSN	NM_003458.3	c.59_97delGCGCCGGCCCCGGCCCGGGCCCCGGCCCCGGCCCCGGCG	p.Gly20_Gly32del	.	.	0	0	N
T47D-PR	chr3	56330252	C	T		0.391304	missense_variant	MODERATE	ERC2	NM_015576.1	c.869G>A	p.Arg290Lys	.	0	0	0	N
T47D-PR	chr3	75788376	G	GTT		1	frameshift_variant	HIGH	ZNF717	NM_001128223.1	c.396_397dupAA	p.Thr133fs	.	~rs68188379	0	0	N
T47D	chr3	150421527	C	CTCCTCCTCCTCCTCCACCTCT	0.0194175		disruptive_inframe_insertion	MODERATE	ERICH6	NM_152394.3	c.138_158dupAGAGGTGGAGGAGGAGGAGGA	p.Glu47_Glu53dup	.	.	0	0	N
T47D-PR	chr3	151134128	A	C		0.176471	missense_variant	MODERATE	MED12L	NM_053002.4	c.6221A>C	p.Gln2074Pro	.	0	0	0	N
T47D-PR	chr3	151134129	G	C		0.176471	missense_variant	MODERATE	MED12L	NM_053002.4	c.6222G>C	p.Gln2074His	.	0	0	0	N
T47D & T47D-PR	chr3	178952085	A	G	0.95	0.878378	missense_variant	MODERATE	PIK3CA	NM_006218.2	c.3140A>G	p.His1047Arg	Pathogenic	rs121913279	0	0	Y
T47D	chr3	195505811	TGTCGGTGACAGGAAGAGGGGTGGCGTGACCTGTGGATGCTGAGGAAGTGTCGGTGACAGGAAGAGGGGTGGTGTCACCTGTGGATGCTGAGGAAGTGCTGGTGACAGGAAGAGGGGTGCCGTGACCTGTGGACACTGAGGAAGC	T	0.285838		inframe_deletion	MODERATE	MUC4	NM_018406.6	c.12496_12639del	p.Ala4166_Asp4213del	.	.	0	0	Y
T47D	chr3	195507242	C	CTGAGGAAGGGCTGGTGACATGAAGAGGGGTGACGTGACCTGTAGATACTGAGGAAGTGCTGGTGACAGGAAGAGGGGTGGCCTGACCTGTGGATGA	0.175192		inframe_insertion	MODERATE	MUC4	NM_018406.6	c.11208_11209insTCATCCACAGGTCAGGCCACCCCTCTTCCTGTCACCAGCACTTCCTCAGTATCTACAGGTCACGTCACCCCTCTTCATGTCACCAGCCCTTCCTCA	p.Ser3705_Ser3736dup	.	.	0	0	Y
T47D-PR	chr3	195509419	ACAGGAAGAGAGGTGGCGTGACCTATGGATGCTGAGGAAGTGTCGGTGACAGGAAGAAGGGTGGCGTGACCTGTGGATGCTGAGGAAGTGTCGGTGT	A		0.373987	disruptive_inframe_deletion	MODERATE	MUC4	NM_018406.6	c.8936_9031delACACCGACACTTCCTCAGCATCCACAGGTCACGCCACCCTTCTTCCTGTCACCGACACTTCCTCAGCATCCATAGGTCACGCCACCTCTCTTCCTG	p.Asp2979_Pro3010del	.	0	0	0	Y
T47D	chr3	195509756	G	GAGGAAGAGGGGTGGCGTGACCTGTGGATACTGAGGAAGTGTCGGTGAC	0.134078		inframe_insertion	MODERATE	MUC4	NM_018406.6	c.8694_8695insGTCACCGACACTTCCTCAGTATCCACAGGTCACGCCACCCCTCTTCCT	p.Val2883_Pro2898dup	.	.	0	0	Y
T47D-PR	chr3	195509974	A	G		0.114795	missense_variant	MODERATE	MUC4	NM_018406.6	c.8477T>C	p.Phe2826Ser	.	rs200426444	0	0	Y
T47D	chr3	195510217	A	G	0.962382		missense_variant	MODERATE	MUC4	NM_018406.6	c.8234T>C	p.Val2745Ala	.	rs145853807	0	0	Y
T47D	chr3	195512597	G	A	0.215703		missense_variant	MODERATE	MUC4	NM_018406.6	c.5854C>T	p.Pro1952Ser	.	rs6799339	0	0	Y
T47D-PR	chr3	195513413	G	GGGTGGCGTGACCTGTGGATACTGAGGAATTGTCGGTGACAGGAAGAGGGGTGGCGTGACCGGTGGATGCTGAGGAAGTGCTGGTGACAGGAAGAGA		0.00385356	inframe_insertion	MODERATE	MUC4	NM_018406.6	c.5037_5038insTCTCTTCCTGTCACCAGCACTTCCTCAGCATCCACCGGTCACGCCACCCCTCTTCCTGTCACCGACAATTCCTCAGTATCCACAGGTCACGCCACC	p.Pro1648_Thr1679dup	.	0	0	0	Y
T47D-PR	chr3	195515290	C	G		0.149746	missense_variant	MODERATE	MUC4	NM_018406.6	c.3161G>C	p.Ser1054Thr	.	rs78535324	0	0	Y
T47D	chr4	1388817	C	A	0.846939		missense_variant	MODERATE	CRIPAK	NM_175918.3	c.518C>A	p.Pro173Gln	.	rs200606324	0	0	N
T47D	chr4	1388837	T	TCA	0.778947		frameshift_variant	HIGH	CRIPAK	NM_175918.3	c.542_543dupAC	p.Val182fs	.	.	0	0	N
T47D	chr4	1388843	G	A	0.757143		missense_variant	MODERATE	CRIPAK	NM_175918.3	c.544G>A	p.Val182Met	.	.	0	0	N
T47D	chr4	1388850	C	T	0.659091		missense_variant	MODERATE	CRIPAK	NM_175918.3	c.551C>T	p.Thr184Met	.	rs78729943	0.0378	0	N
T47D	chr4	155242299	G	C	0.179487		missense_variant	MODERATE	DCHS2	NM_017639.3	c.2887C>G	p.Pro963Ala	.	.	0	0	N
T47D	chr4	160277030	G	GCCCCCCCC	0.5		frameshift_variant	HIGH	RAPGEF2	NM_014247.2	c.4199_4200insCCCCCCCC	p.Pro1401fs	.	.	0	0	N
T47D-PR	chr4	160277030	G	GCCCCC		0.714286	frameshift_variant	HIGH	RAPGEF2	NM_014247.2	c.4195_4199dupCCCCC	p.Pro1401fs	.	0	0	0	N
T47D-PR	chr4	160277040	A	C		0.363636	missense_variant	MODERATE	RAPGEF2	NM_014247.2	c.4204A>C	p.Thr1402Pro	.	0	0	0	N
T47D	chr4	190876293	C	A	0.210526		missense_variant	MODERATE	FRG1	NM_004477.2	c.419C>A	p.Pro140Gln	.	rs201142987	0	0	N
T47D-PR	chr5	133537682	G	A		0.162162	stop_gained	HIGH	PPP2CA	NM_002715.2	c.343C>T	p.Arg115*	.	0	0	0	N
T47D-PR	chr5	156915427	C	T		0.16092	missense_variant	MODERATE	ADAM19	NM_033274.4	c.2396G>A	p.Arg799His	.	rs200682961	0	0	N
T47D & T47D-PR	chr5	172662026	C	G	0.0640777	0.0252427	missense_variant	MODERATE	NKX2-5	NM_004387.3	c.61G>C	p.Glu21Gln	Pathogenic	rs104893904	0	0.000822	N
T47D-PR	chr6	44218133	G	A		0.190789	missense_variant	MODERATE	HSP90AB1	NM_001271969.1	c.754G>A	p.Asp252Asn	.	0	0	0	Y
T47D-PR	chr6	88126497	C	A		0.382353	missense_variant	MODERATE	C6orf165	NM_001031743.2	c.583C>A	p.Arg195Ser	.	0	0	0	N
T47D-PR	chr6	136582417	G	A		0.234043	missense_variant	MODERATE	BCLAF1	NM_014739.2	c.2743C>T	p.Arg915Cys	.	rs62431283	0	0	Y
T47D	chr6	168377177	T	G	0.305556		missense_variant	MODERATE	HGC6.3	NM_001129895.2	c.156A>C	p.Gln52His	.	rs4708615	0	0	N
T47D	chr6	168377178	T	G	0.297297		missense_variant	MODERATE	HGC6.3	NM_001129895.2	c.155A>C	p.Gln52Pro	.	rs4708616	0	0	N
T47D-PR	chr7	99808714	A	C		0.136364	missense_variant	MODERATE	STAG3	NM_001282717.1	c.3319A>C	p.Thr1107Pro	.	0	0	0	N
T47D-PR	chr7	100550511	G	C		0.114865	missense_variant	MODERATE	MUC3A	NM_005960.1	c.1092G>C	p.Glu364Asp	.	rs74435283	0	0	N
T47D	chr7	100551370	A	T	0.327456		missense_variant	MODERATE	MUC3A	NM_005960.1	c.1951A>T	p.Ser651Cys	.	rs78124935	0	0	N
T47D	chr7	100551371	G	C	0.328283		missense_variant	MODERATE	MUC3A	NM_005960.1	c.1952G>C	p.Ser651Thr	.	rs75463292	0	0	N
T47D-PR	chr7	100641088	C	G		1	missense_variant	MODERATE	MUC12	NM_001164462.1	c.7244C>G	p.Pro2415Arg	.	0	0	0	N
T47D-PR	chr7	100647511	C	T		1	missense_variant	MODERATE	MUC12	NM_001164462.1	c.13667C>T	p.Thr4556Ile	.	rs78837976	0	0	N
T47D-PR	chr7	100679184	C	T		0.115385	missense_variant	MODERATE	MUC17	NM_001040105.1	c.4487C>T	p.Pro1496Leu	.	0	0	0	N
T47D-PR	chr7	100679192	G	A		0.134021	missense_variant	MODERATE	MUC17	NM_001040105.1	c.4495G>A	p.Ala1499Thr	.	0	0	0	N
T47D-PR	chr7	100679234	AG	A		0.199005	frameshift_variant	HIGH	MUC17	NM_001040105.1	c.4538delG	p.Ser1513fs	.	0	0	0	N
T47D-PR	chr7	100679237	A	AC		0.213333	frameshift_variant	HIGH	MUC17	NM_001040105.1	c.4541dupC	p.Ala1515fs	.	0	0	0	N
T47D-PR	chr7	100679673	A	G		0.123563	missense_variant	MODERATE	MUC17	NM_001040105.1	c.4976A>G	p.Asn1659Ser	.	0	0	0	N
T47D-PR	chr7	100679684	A	G		0.131098	missense_variant	MODERATE	MUC17	NM_001040105.1	c.4987A>G	p.Ile1663Val	.	rs149393279	0	0	N
T47D-PR	chr7	100679700	T	G		0.125424	missense_variant	MODERATE	MUC17	NM_001040105.1	c.5003T>G	p.Val1668Gly	.	0	0	0	N
T47D-PR	chr7	100679703	G	C		0.114187	missense_variant	MODERATE	MUC17	NM_001040105.1	c.5006G>C	p.Ser1669Thr	.	0	0	0	N
T47D	chr7	100683036	T	C	0.293696		missense_variant	MODERATE	MUC17	NM_001040105.1	c.8339T>C	p.Ile2780Thr	.	rs78879527	0	0	N
T47D	chr7	100683053	A	G	0.203852		missense_variant	MODERATE	MUC17	NM_001040105.1	c.8356A>G	p.Thr2786Ala	.	rs200821451	0	0	N
T47D & T47D-PR	chr7	142458412	C	T	0.0233918	0.115385	missense_variant	MODERATE	PRSS1	NM_002769.4	c.47C>T	p.Ala16Val	Pathogenic	rs202003805	0	0	N
T47D & T47D-PR	chr7	142458526	A	G	0.669935	0.68	missense_variant	MODERATE	PRSS1	NM_002769.4	c.161A>G	p.Asn54Ser	Pathogenic	rs144422014	0	0	N
T47D	chr7	150783911	A	G	0.947368		missense_variant	MODERATE	AGAP3	NM_031946.5	c.83A>G	p.Gln28Arg	.	.	0	0	N
T47D	chr7	150783917	T	G	0.96		missense_variant	MODERATE	AGAP3	NM_031946.5	c.89T>G	p.Leu30Arg	.	.	0	0	N
T47D	chr7	150783919	GTCT	G	0.965517		disruptive_inframe_deletion	MODERATE	AGAP3	NM_031946.5	c.92_94delTCT	p.Val31_Cys32delinsGly	.	.	0	0	N
T47D	chr7	150783922	T	TGGGG	0.965517		frameshift_variant	HIGH	AGAP3	NM_031946.5	c.95_96insGGGG	p.Cys32fs	.	.	0	0	N
T47D-PR	chr7	151935853	T	C		0.238095	missense_variant	MODERATE	KMT2C	NM_170606.2	c.2591A>G	p.Glu864Gly	.	rs4024420	0	0	Y
T47D-PR	chr8	77765298	ACCT	A		0.3125	disruptive_inframe_deletion	MODERATE	ZFHX4	NM_024721.4	c.6162_6164delTCC	p.Pro2055del	.	0	0	0	N
T47D-PR	chr9	33386465	A	G		0.142857	missense_variant	MODERATE	AQP7	NM_001170.1	c.343T>C	p.Tyr115His	.	rs74668961	0	0	N
T47D-PR	chr9	33387047	T	G		0.3	missense_variant	MODERATE	AQP7	NM_001170.1	c.188A>C	p.Lys63Thr	.	rs4008658	0	0	N
T47D-PR	chr9	33395131	T	TCATCTTCCTC		0.0994152	frameshift_variant&stop_gained	HIGH	AQP7	NM_001170.1	c.88_89insGAGGAAGATG	p.Gln30fs	.	0	0	0	N
T47D-PR	chr9	33794797	TGA	T		0.126126	frameshift_variant	HIGH	PRSS3	NM_001197097.2	c.15_16delGA	p.Glu5fs	.	0	0	0	N
T47D-PR	chr9	35067990	G	C		0.440476	missense_variant	MODERATE	VCP	NM_007126.3	c.200C>G	p.Ala67Gly	.	0	0	0	N
T47D-PR	chr9	101867537	TGGC	T		0.285714	inframe_deletion	MODERATE	TGFBR1	NM_004612.2	c.76_78delGCG	p.Ala26del	.	rs554578321	0	0	N
T47D	chr9	125797918	CGTGTGTGTGTGTGT	C	0.127273		frameshift_variant&stop_lost	HIGH	GPR21	NM_005294.2	c.1043_*6delGTGTGTGTGTGTGT	p.His348fs	.	rs369720245	0	0	N
T47D-PR	chr9	140773612	G	GACGACACGGAGCCCTATTTCATCGGGATCTTTTGCTTCGAGGCAGGGA		0.547564	splice_donor_variant&intron_variant	HIGH	CACNA1B	NM_000718.3	c.390+1_390+2insACGACACGGAGCCCTATTTCATCGGGATCTTTTGCTTCGAGGCAGGGA	0	.	0	0	0	N
T47D	chr9	140773612	G	GACGACACGGAGCCC	0.530837		splice_donor_variant&intron_variant	HIGH	CACNA1B	NM_000718.3	c.390+1_390+2insACGACACGGAGCCC	.	.	.	0	0	N
T47D	chrX	7811809	A	ACTGTGTGGATG	0.25		frameshift_variant	HIGH	VCX	NM_013452.2	c.373_374insCTGTGTGGATG	p.Ser125fs	.	.	0	0	N
T47D-PR	chrX	118603864	G	A		0.150327	missense_variant	MODERATE	SLC25A5	NM_001152.4	c.352G>A	p.Ala118Thr	.	rs199707714	0	0	N
T47D-PR	chrX	118603873	G	T		0.150685	missense_variant	MODERATE	SLC25A5	NM_001152.4	c.361G>T	p.Gly121Cys	.	0	0	0	N
T47D-PR	chrX	118604399	C	G		0.166667	missense_variant	MODERATE	SLC25A5	NM_001152.4	c.662C>G	p.Thr221Ser	.	rs115513989	0	0	N
T47D-PR	chrX	118604416	A	G		0.137255	missense_variant	MODERATE	SLC25A5	NM_001152.4	c.679A>G	p.Thr227Ala	.	rs201167774	0	0	N
T47D	chrX	135960119	C	T	0.272727		missense_variant	MODERATE	RBMX	NM_002139.3	c.343G>A	p.Gly115Arg	.	rs76812369	0	0	N
T47D	chrX	135960146	G	GAA	0.285714		frameshift_variant	HIGH	RBMX	NM_002139.3	c.315_316insTT	p.Pro106fs	.	.	0	0	N
T47D	chrX	153070096	A	C	0.166667		missense_variant	MODERATE	PDZD4	NM_032512.2	c.1022T>G	p.Leu341Arg	.	.	0	0	N
T47D	chrX	153070097	G	C	0.157895		missense_variant	MODERATE	PDZD4	NM_032512.2	c.1021C>G	p.Leu341Val	.	.	0	0	N
T47D	chrX	153070102	G	C	0.15		missense_variant	MODERATE	PDZD4	NM_032512.2	c.1016C>G	p.Ala339Gly	.	.	0	0	N
T47D	chrX	153657055	C	T	0.172414		missense_variant	MODERATE	ATP6AP1	NM_001183.5	c.17C>T	p.Ala6Val	.	.	0	0	N

## Sheet: STable2
Supplementary Table 2. Summary of the 312 clinically significant mutations in 150 genes from the MCF7 cell line based on whole-exome sequencing data.
Mutation in cell line	Chromosome	Position	REF	ALT	AF	AF in PR	Variant type	Putative Impact	Gene	mRNA	HGVS.c	HGVS.p	CLINVAR Clinical significance	dbSNP142	1000G (AF)	ESP6500 (AF)	Cancer Gene (Y/N)
MCF7-PR	chr1	2126139	C	G		1	missense_variant	MODERATE	C1orf86	NM_001256945.1	c.50G>C	p.Arg17Pro	.	rs6662296	0	0	N
MCF7-PR	chr1	12907370	A	T		0.291667	missense_variant	MODERATE	LOC649330	NM_001146181.2	c.773T>A	p.Val258Asp	.	rs2076063	0	0	N
MCF7-PR	chr1	12907380	C	A		0.240741	missense_variant	MODERATE	LOC649330	NM_001146181.2	c.763G>T	p.Asp255Tyr	.	rs141207681	0	0	N
MCF7-PR	chr1	12907385	G	A		0.241379	missense_variant	MODERATE	LOC649330	NM_001146181.2	c.758C>T	p.Pro253Leu	.	rs150590256	0	0	N
MCF7-PR	chr1	12907400	G	A		0.2	missense_variant	MODERATE	LOC649330	NM_001146181.2	c.743C>T	p.Ala248Val	.	rs149302457	0	0	N
MCF7-PR	chr1	12907408	T	A		0.148649	missense_variant	MODERATE	LOC649330	NM_001146181.2	c.735A>T	p.Glu245Asp	.	rs146075045	0	0	N
MCF7-PR	chr1	13183176	C	T		0.109375	missense_variant	MODERATE	HNRNPCL2	NM_001136561.3	c.697G>A	p.Glu233Lys	.	rs115395118	0	0	N
MCF7-PR	chr1	40235448	C	T		0.189394	missense_variant	MODERATE	OXCT2	NM_022120.1	c.1480G>A	p.Asp494Asn	.	rs150795467	0	0	N
MCF7	chr1	89448896	A	T	0.122807		missense_variant	MODERATE	RBMXL1	NM_001162536.2	c.614T>A	p.Val205Asp	.	rs200284841	0	0	N
MCF7	chr1	89448914	A	G	0.14		missense_variant	MODERATE	RBMXL1	NM_001162536.2	c.596T>C	p.Leu199Pro	.	rs200923203	0	0	N
MCF7	chr1	89448924	T	C	0.0731707		missense_variant	MODERATE	RBMXL1	NM_001162536.2	c.586A>G	p.Arg196Gly	.	0	0	0	N
MCF7-PR	chr1	145457071	C	A		0.48	stop_gained	HIGH	POLR3GL	NM_032305.1	c.490G>T	p.Glu164*	.	.	0	0	N
MCF7	chr1	152080948	C	G	0.138425		missense_variant	MODERATE	TCHH	NM_007113.3	c.4745G>C	p.Arg1582Pro	.	0	0	0	N
MCF7 & MCF7-PR	chr1	161599571	T	C	0.447368	0.25	missense_variant	MODERATE	FCGR3B	NM_001244753.1	c.424A>G	p.Ile142Val	Pathogenic	rs2290834	0	0	N
MCF7	chr1	186094899	T	A	0.162791		stop_gained	HIGH	HMCN1	NM_031935.2	c.12663T>A	p.Tyr4221*	.	0	0	0	N
MCF7-PR	chr1	240371075	C	T		0.416667	missense_variant	MODERATE	FMN2	NM_020066.4	c.2963C>T	p.Pro988Leu	.	rs71646825	0	0	N
MCF7	chr1	248801592	C	T	0.971154		missense_variant	MODERATE	OR2T35	NM_001001827.1	c.968G>A	p.Gly323Asp	.	rs78622116	0	0	N
MCF7	chr1	248801602	T	TCA	0.970297		frameshift_variant	HIGH	OR2T35	NM_001001827.1	c.956_957dupTG	p.Ile320fs	.	rs370874670	0	0	N
MCF7	chr1	248801610	G	A	0.967033		missense_variant	MODERATE	OR2T35	NM_001001827.1	c.950C>T	p.Ala317Val	.	rs150878651	0.0129	0	N
MCF7	chr1	248801611	C	T	0.966292		missense_variant	MODERATE	OR2T35	NM_001001827.1	c.949G>A	p.Ala317Thr	.	rs143981271	0	0	N
MCF7-PR	chr10	3208495	T	C		0.183486	missense_variant	MODERATE	PITRM1	NM_001242307.1	c.344A>G	p.Gln115Arg	.	.	0	0	N
MCF7-PR	chr10	76735594	T	C		0.253165	missense_variant	MODERATE	KAT6B	NM_012330.3	c.1499T>C	p.Ile500Thr	.	.	0	0	Y
MCF7	chr10	126678122	GT	G	0.166667		frameshift_variant	HIGH	CTBP2	NM_022802.2	c.2922delA	p.Lys974fs	.	rs140913543	0	0	N
MCF7	chr10	126678128	T	A	0.173913		missense_variant	MODERATE	CTBP2	NM_022802.2	c.2917A>T	p.Thr973Ser	.	0	0	0	N
MCF7-PR	chr11	1016795	C	G		0.148718	missense_variant	MODERATE	MUC6	NM_005961.2	c.6006G>C	p.Gln2002His	.	rs111397691	0	0	N
MCF7	chr11	1016959	T	C	0.114035		missense_variant	MODERATE	MUC6	NM_005961.2	c.5842A>G	p.Arg1948Gly	.	rs201219964	0	0	N
MCF7-PR	chr11	1016978	T	G		0.201072	missense_variant	MODERATE	MUC6	NM_005961.2	c.5823A>C	p.Lys1941Asn	.	rs76461263	0.0014	0	N
MCF7-PR	chr11	1016991	T	G		0.165354	missense_variant	MODERATE	MUC6	NM_005961.2	c.5810A>C	p.Asn1937Thr	.	rs74788171	0.002	0	N
MCF7	chr11	1017891	G	T	0.125		missense_variant	MODERATE	MUC6	NM_005961.2	c.4910C>A	p.Ala1637Glu	.	0	0	0	N
MCF7-PR	chr11	1017900	G	T		0.154762	missense_variant	MODERATE	MUC6	NM_005961.2	c.4901C>A	p.Pro1634His	.	rs77920671	0	0	N
MCF7-PR	chr11	1017921	C	T		0.116667	missense_variant	MODERATE	MUC6	NM_005961.2	c.4880G>A	p.Ser1627Asn	.	.	0	0	N
MCF7	chr11	1017933	A	G	0.140127		missense_variant	MODERATE	MUC6	NM_005961.2	c.4868T>C	p.Leu1623Ser	.	rs79728621	0	0	N
MCF7	chr11	1017939	G	C	0.142857		missense_variant	MODERATE	MUC6	NM_005961.2	c.4862C>G	p.Thr1621Ser	.	0	0	0	N
MCF7	chr11	1018116	T	G	0.223214		missense_variant	MODERATE	MUC6	NM_005961.2	c.4685A>C	p.Asn1562Thr	.	rs10902269	0	0	N
MCF7-PR	chr11	1018215	G	GCA		0.253165	frameshift_variant	HIGH	MUC6	NM_005961.2	c.4585_4586insTG	p.Thr1529fs	.	.	0	0	N
MCF7-PR	chr11	1018218	T	G		0.179012	missense_variant	MODERATE	MUC6	NM_005961.2	c.4583A>C	p.His1528Pro	.	.	0	0	N
MCF7-PR	chr11	1018222	AAT	A		0.173913	frameshift_variant	HIGH	MUC6	NM_005961.2	c.4577_4578delAT	p.His1526fs	.	.	0	0	N
MCF7-PR	chr11	1018237	G	A		0.304348	missense_variant	MODERATE	MUC6	NM_005961.2	c.4564C>T	p.Pro1522Ser	.	rs79892432	0	0	N
MCF7-PR	chr11	1018266	G	A		0.180124	missense_variant	MODERATE	MUC6	NM_005961.2	c.4535C>T	p.Ala1512Val	.	.	0	0	N
MCF7-PR	chr11	1018281	C	A		0.145833	missense_variant	MODERATE	MUC6	NM_005961.2	c.4520G>T	p.Ser1507Ile	.	.	0	0	N
MCF7-PR	chr11	1018299	G	A		0.166667	missense_variant	MODERATE	MUC6	NM_005961.2	c.4502C>T	p.Pro1501Leu	.	rs200809011	0	0	N
MCF7-PR	chr11	1018329	T	A		0.204918	missense_variant	MODERATE	MUC6	NM_005961.2	c.4472A>T	p.Lys1491Met	.	rs75968137	0	0	N
MCF7-PR	chr11	1018341	G	A		0.234234	missense_variant	MODERATE	MUC6	NM_005961.2	c.4460C>T	p.Pro1487Leu	.	rs79748612	0	0	N
MCF7-PR	chr11	1018390	C	A		0.128205	missense_variant	MODERATE	MUC6	NM_005961.2	c.4411G>T	p.Ala1471Ser	.	rs111785507	0	0	N
MCF7	chr11	1018456	G	A	0.213483		missense_variant	MODERATE	MUC6	NM_005961.2	c.4345C>T	p.Pro1449Ser	.	rs79920422	0	0	N
MCF7	chr11	1093610	C	G	0.12963		missense_variant	MODERATE	MUC2	NM_002457.3	c.5429C>G	p.Thr1810Ser	.	rs200926577	0	0	N
MCF7	chr11	1093612	C	A	0.12844		missense_variant	MODERATE	MUC2	NM_002457.3	c.5431C>A	p.Pro1811Thr	.	rs202172572	0	0	N
MCF7	chr11	1260217	C	A	0.15		missense_variant	MODERATE	MUC5B	NM_002458.2	c.3414C>A	p.Asp1138Glu	.	rs79638064	0	0	N
MCF7	chr11	1260219	C	T	0.155172		missense_variant	MODERATE	MUC5B	NM_002458.2	c.3416C>T	p.Ala1139Val	.	rs75935363	0	0	N
MCF7	chr11	1260248	G	A	0.111111		missense_variant	MODERATE	MUC5B	NM_002458.2	c.3445G>A	p.Asp1149Asn	.	0	0	0	N
MCF7	chr11	1260249	A	G	0.109091		missense_variant	MODERATE	MUC5B	NM_002458.2	c.3446A>G	p.Asp1149Gly	.	rs77875446	0	0	N
MCF7	chr11	1619423	T	C	0.2		missense_variant	MODERATE	KRTAP5-2	NM_001004325.1	c.58A>G	p.Ser20Gly	.	rs538571214	0	0	N
MCF7	chr11	12316344	G	GCTCCTCCTC	0.0461538		inframe_insertion	MODERATE	MICALCL	NM_032867.2	c.1402_1410dupCCTCCTCCT	p.Pro468_Pro470dup	.	0	0	0	N
MCF7 & MCF7-PR	chr11	18290859	C	T	0.8125	0.829787	missense_variant	MODERATE	SAA1	NM_000331.4	c.209C>T	p.Ala70Val	Pathogenic	rs1136743	0	0	N
MCF7-PR	chr11	46369238	C	A		0.208333	missense_variant	MODERATE	DGKZ	NM_001199266.1	c.29C>A	p.Ala10Asp	.	rs76656670	0	0	N
MCF7-PR	chr11	56143103	G	A		0.180328	missense_variant	MODERATE	OR8U8	NM_001013356.2	c.4G>A	p.Ala2Thr	.	rs200929810	0	0	N
MCF7	chr11	56143976	C	A	0.125		missense_variant	MODERATE	OR8U1	NM_001005204.1	c.877C>A	p.Gln293Lys	.	0	0	0	N
MCF7	chr11	62638310	GTAATAA	G	0.5		splice_donor_variant&splice_region_variant&intron_variant	HIGH	SLC3A2	NM_002394.5	c.205+2_205+7delTAATAA	0	.	rs201215908	0	0	N
MCF7-PR	chr11	71249532	C	CCCAGTCCAGCTGCTGTAAGCCCTGCTGCTGCTCTTCAGGCTGTGGGTCATCCTGCTG		0.110276	disruptive_inframe_insertion	MODERATE	KRTAP5-8	NM_021046.2	c.447_503dupTAAGCCCTGCTGCTGCTCTTCAGGCTGTGGGTCATCCTGCTGCCAGTCCAGCTGCTG	p.Lys150_Cys168dup	.	.	0	0	N
MCF7-PR	chr11	75141518	G	A		0.302326	missense_variant	MODERATE	KLHL35	NM_001039548.2	c.157C>T	p.Pro53Ser	.	.	0	0	N
MCF7	chr12	4627253	C	T	0.277778		missense_variant	MODERATE	C12orf4	NM_020374.2	c.1004G>A	p.Arg335Gln	.	rs532268400	0.0008	0	N
MCF7	chr12	5155013	G	T	0.221519		missense_variant	MODERATE	KCNA5	NM_002234.3	c.1700G>T	p.Gly567Val	.	0	0	0	N
MCF7	chr12	6030348	G	A	0.280576		missense_variant	MODERATE	ANO2	NM_001278596.1	c.392C>T	p.Thr131Ile	.	0	0	0	N
MCF7-PR	chr12	11174476	G	A		0.171429	missense_variant	MODERATE	TAS2R19	NM_176888.1	c.695C>T	p.Thr232Ile	.	rs200081075	0	0	N
MCF7	chr12	11214074	T	C	0.106145		missense_variant	MODERATE	TAS2R46	NM_176887.2	c.820A>G	p.Thr274Ala	.	rs200528237	0	0.000232	N
MCF7	chr12	11214080	G	A	0.111702		missense_variant	MODERATE	TAS2R46	NM_176887.2	c.814C>T	p.Pro272Ser	.	0	0	0	N
MCF7	chr12	11214082	T	C	0.110526		missense_variant	MODERATE	TAS2R46	NM_176887.2	c.812A>G	p.Tyr271Cys	.	0	0	0	N
MCF7	chr12	11214091	G	C	0.103627		missense_variant	MODERATE	TAS2R46	NM_176887.2	c.803C>G	p.Ala268Gly	.	0	0	0	N
MCF7	chr12	11214133	C	T	0.111111		missense_variant	MODERATE	TAS2R46	NM_176887.2	c.761G>A	p.Ser254Asn	.	rs76020872	0	0	N
MCF7	chr12	11461706	G	T	0.170455		missense_variant	MODERATE	PRB4	NM_002723.4	c.211C>A	p.Pro71Thr	.	rs12308381	0	0	N
MCF7-PR	chr12	11506774	C	T		0.173913	missense_variant	MODERATE	PRB1	NM_005039.3	c.263G>A	p.Arg88Gln	.	rs202083397	0	0	N
MCF7	chr12	40874768	A	G	0.252492		missense_variant	MODERATE	MUC19	NM_173600.2	c.8014A>G	p.Thr2672Ala	.	rs377505117	0	0	N
MCF7	chr12	40874772	A	G	0.226804		missense_variant	MODERATE	MUC19	NM_173600.2	c.8018A>G	p.Glu2673Gly	.	rs370717281	0	0	N
MCF7	chr12	40874774	G	GT	0.225694		frameshift_variant	HIGH	MUC19	NM_173600.2	c.8020_8021insT	p.Gly2674fs	.	0	0	0	N
MCF7	chr12	40874776	AT	A	0.215548		frameshift_variant	HIGH	MUC19	NM_173600.2	c.8023delT	p.Ser2675fs	.	0	0	0	N
MCF7	chr12	40874783	G	A	0.192593		missense_variant	MODERATE	MUC19	NM_173600.2	c.8029G>A	p.Ala2677Thr	.	0	0	0	N
MCF7	chr12	40874795	T	A	0.110204		missense_variant	MODERATE	MUC19	NM_173600.2	c.8041T>A	p.Ser2681Thr	.	0	0	0	N
MCF7-PR	chr12	40878959	A	G		0.173333	missense_variant	MODERATE	MUC19	NM_173600.2	c.12205A>G	p.Thr4069Ala	.	rs375809053	0	0	N
MCF7-PR	chr12	40878966	T	C		0.116803	missense_variant	MODERATE	MUC19	NM_173600.2	c.12212T>C	p.Val4071Ala	.	rs369930826	0	0	N
MCF7	chr12	40879422	G	A	0.192612		missense_variant	MODERATE	MUC19	NM_173600.2	c.12668G>A	p.Arg4223Lys	.	0	0	0	N
MCF7	chr12	40879423	G	T	0.183727		missense_variant	MODERATE	MUC19	NM_173600.2	c.12669G>T	p.Arg4223Ser	.	0	0	0	N
MCF7	chr12	40879425	A	G	0.170799		stop_lost	HIGH	MUC19	NM_173600.2	c.12671A>G	p.Ter4224Trpext*?	.	0	0	0	N
MCF7	chr12	40879428	C	T	0.16		missense_variant	MODERATE	MUC19	NM_173600.2	c.12674C>T	p.Thr4225Ile	.	0	0	0	N
MCF7	chr12	40879438	A	T	0.081761		stop_lost	HIGH	MUC19	NM_173600.2	c.12684A>T	p.Ter4228Cysext*?	.	rs192078109	0	0	N
MCF7-PR	chr12	40880309	G	C		0.176573	missense_variant	MODERATE	MUC19	NM_173600.2	c.13555G>C	p.Asp4519His	.	rs78968767	0	0	N
MCF7-PR	chr12	40881029	A	G		0.121511	missense_variant	MODERATE	MUC19	NM_173600.2	c.14275A>G	p.Asn4759Asp	.	rs77697327	0	0	N
MCF7-PR	chr12	40881356	G	A		0.10989	missense_variant	MODERATE	MUC19	NM_173600.2	c.14602G>A	p.Gly4868Ser	.	rs113266238	0	0	N
MCF7	chr12	40882387	TA	T	0.444181		frameshift_variant	HIGH	MUC19	NM_173600.2	c.15635delA	p.Lys5212fs	.	rs112524759	0	0	N
MCF7-PR	chr12	40882578	T	G		0.326489	missense_variant	MODERATE	MUC19	NM_173600.2	c.15824T>G	p.Ile5275Ser	.	rs61916092	0	0	N
MCF7-PR	chr12	40882632	A	G		0.111814	stop_lost	HIGH	MUC19	NM_173600.2	c.15878A>G	p.Ter5293Trpext*?	.	rs200982622	0	0	N
MCF7	chr12	40898955	C	A	0.160714		stop_gained	HIGH	MUC19	NM_173600.2	c.19151C>A	p.Ser6384*	.	rs375422681	0	0	N
MCF7	chr12	40902863	G	C	0.146067		missense_variant	MODERATE	MUC19	NM_173600.2	c.19517G>C	p.Arg6506Thr	.	0	0	0	N
MCF7	chr12	40902864	A	C	0.138298		missense_variant	MODERATE	MUC19	NM_173600.2	c.19518A>C	p.Arg6506Ser	.	0	0	0	N
MCF7-PR	chr12	42512910	T	A		0.22449	missense_variant	MODERATE	GXYLT1	NM_173601.1	c.378A>T	p.Arg126Ser	.	rs137952794	0	0	N
MCF7-PR	chr12	42512924	C	T		0.24	missense_variant	MODERATE	GXYLT1	NM_173601.1	c.364G>A	p.Ala122Thr	.	rs147442957	0	0	N
MCF7-PR	chr12	42538334	C	A		0.170213	missense_variant	MODERATE	GXYLT1	NM_173601.1	c.115G>T	p.Gly39Trp	.	rs181558534	0	0	N
MCF7-PR	chr12	42538340	C	A		0.155556	missense_variant	MODERATE	GXYLT1	NM_173601.1	c.109G>T	p.Gly37Cys	.	.	0	0	N
MCF7-PR	chr12	42538349	T	C		0.1	missense_variant	MODERATE	GXYLT1	NM_173601.1	c.100A>G	p.Thr34Ala	.	.	0	0	N
MCF7-PR	chr12	49390870	C	A		0.354839	missense_variant	MODERATE	DDN	NM_015086.1	c.1789G>T	p.Gly597Cys	.	.	0	0	N
MCF7-PR	chr12	50745811	G	A		0.306931	missense_variant	MODERATE	FAM186A	NM_001145475.1	c.4804C>T	p.Pro1602Ser	.	rs34782671	0	0	N
MCF7-PR	chr12	50745821	T	A		0.212963	missense_variant	MODERATE	FAM186A	NM_001145475.1	c.4794A>T	p.Glu1598Asp	.	.	0	0	N
MCF7-PR	chr12	50745822	T	G		0.2	missense_variant	MODERATE	FAM186A	NM_001145475.1	c.4793A>C	p.Glu1598Ala	.	.	0	0	N
MCF7-PR	chr12	50745894	G	T		0.178723	missense_variant	MODERATE	FAM186A	NM_001145475.1	c.4721C>A	p.Ala1574Asp	.	.	0	0	N
MCF7-PR	chr12	85450790	A	G		0.30137	missense_variant	MODERATE	LRRIQ1	NM_001079910.1	c.2219A>G	p.Glu740Gly	.	.	0	0	N
MCF7-PR	chr12	89998096	C	G		0.130952	missense_variant	MODERATE	ATP2B1	NM_001682.2	c.2470G>C	p.Glu824Gln	.	.	0	0	N
MCF7	chr12	121678327	C	CTTTT	0.173333		frameshift_variant	HIGH	CAMKK2	NM_001270486.1	c.1611_1614dupAAAA	p.Gly539fs	.	rs63023660	0	0	N
MCF7	chr14	69341658	G	A	0.518519		missense_variant	MODERATE	ACTN1	NM_001130004.1	c.2663C>T	p.Pro888Leu	.	rs77499007	0.0092	0.026395	N
MCF7	chr14	70924501	C	G	0.296		missense_variant	MODERATE	ADAM21	NM_003813.3	c.285C>G	p.Asp95Glu	.	rs8010994	0	0	N
MCF7	chr14	71275773	GCCT	G	0.115385		disruptive_inframe_deletion	MODERATE	MAP3K9	NM_033141.3	c.113_115delAGG	p.Glu38del	.	rs397840789	0	0.139675	N
MCF7 & MCF7-PR	chr14	74947404	C	T	0.807947	0.910448	splice_donor_variant&intron_variant	HIGH	NPC2	NM_006432.3	c.441+1G>A	0	Pathogenic	rs140130028	0.003	0.008837	N
MCF7-PR	chr14	81610093	C	T		0.218023	missense_variant	MODERATE	TSHR	NM_000369.2	c.1691C>T	p.Ala564Val	.	.	0	0	Y
MCF7-PR	chr15	20740252	C	A		0.611111	stop_gained	HIGH	GOLGA6L6	NM_001145004.2	c.1414G>T	p.Glu472*	.	rs199807662	0	0	N
MCF7-PR	chr15	41804058	G	C		0.25	missense_variant	MODERATE	LTK	NM_002344.5	c.614C>G	p.Ala205Gly	.	.	0	0	N
MCF7-PR	chr15	41804062	A	C		0.25	missense_variant	MODERATE	LTK	NM_002344.5	c.610T>G	p.Trp204Gly	.	.	0	0	N
MCF7	chr15	75130514	CCTCCGG	C	0.135593		splice_acceptor_variant&splice_region_variant&intron_variant	HIGH	ULK3	NR_104309.2	n.1534-6_1534-1delCCGGAG	0	.	0	0	0	N
MCF7	chr15	76430131	A	G	0.211765		missense_variant	MODERATE	C15orf27	NM_152335.2	c.122A>G	p.Gln41Arg	.	0	0	0	N
MCF7-PR	chr16	787307	T	TGGAGAA		0.172414	inframe_insertion	MODERATE	NARFL	NM_022493.1	c.184_185insTTCTCC	p.Glu62delinsValLeuGln	.	.	0	0	N
MCF7-PR	chr16	787309	C	CACAGCAGCGTGGCAGGACTAGCAGGATTCCTGGTCTTTAAGCCGGAATTGATCTCCCGGCTGGAGCA		0.162437	frameshift_variant&stop_gained	HIGH	NARFL	NM_022493.1	c.182_183insTGCTCCAGCCGGGAGATCAATTCCGGCTTAAAGACCAGGAATCCTGCTAGTCCTGCCACGCTGCTGT	p.Glu62fs	.	.	0	0	N
MCF7-PR	chr16	1278950	C	T		1	missense_variant	MODERATE	TPSB2	NM_024164.5	c.613G>A	p.Val205Ile	.	rs201636233	0	0	N
MCF7-PR	chr16	1279714	A	G		0.168317	missense_variant	MODERATE	TPSB2	NM_024164.5	c.86T>C	p.Val29Ala	.	rs192643610	0	0	N
MCF7-PR	chr16	1279717	C	T		0.15544	missense_variant	MODERATE	TPSB2	NM_024164.5	c.83G>A	p.Arg28Gln	.	rs201728868	0	0	N
MCF7-PR	chr16	20554582	T	G		0.180851	missense_variant&splice_region_variant	MODERATE	ACSM2B	NM_001105069.1	c.1284A>C	p.Glu428Asp	.	rs142632912	0	0	N
MCF7	chr16	23847645	G	T	0.172043		missense_variant	MODERATE	PRKCB	NM_002738.6	c.149G>T	p.Cys50Phe	.	0	0	0	Y
MCF7	chr17	5463291	G	T	0.328125		missense_variant	MODERATE	NLRP1	NM_033004.3	c.725C>A	p.Pro242Gln	.	0	0	0	N
MCF7	chr17	8732033	G	T	0.218935		missense_variant	MODERATE	PIK3R6	NM_001010855.3	c.1164C>A	p.Asp388Glu	.	0	0	0	N
MCF7-PR	chr17	20768788	G	T		0.192308	missense_variant	MODERATE	CCDC144NL	NM_001004306.1	c.606C>A	p.His202Gln	.	rs78365129	0	0	N
MCF7-PR	chr17	20768816	C	T		0.22449	missense_variant	MODERATE	CCDC144NL	NM_001004306.1	c.578G>A	p.Cys193Tyr	.	rs73298040	0	0	N
MCF7-PR	chr17	39324333	T	A		0.160305	missense_variant	MODERATE	KRTAP4-3	NM_033187.1	c.92A>T	p.Gln31Leu	.	rs12953139	0	0	N
MCF7-PR	chr17	39324348	C	T		0.103175	missense_variant	MODERATE	KRTAP4-3	NM_033187.1	c.77G>A	p.Arg26His	.	rs201948308	0	0	N
MCF7-PR	chr17	46115079	C	T		0.321429	missense_variant	MODERATE	COPZ2	NM_016429.3	c.61G>A	p.Gly21Arg	.	.	0	0	N
MCF7-PR	chr17	66539770	C	A		0.158103	missense_variant&splice_region_variant	MODERATE	FAM20A	NM_017565.3	c.812G>T	p.Arg271Met	.	.	0	0	N
MCF7	chr17	70119716	A	C	0.0560748		missense_variant	MODERATE	SOX9	NM_000346.3	c.718A>C	p.Thr240Pro	.	0	0	0	N
MCF7	chr17	74017554	G	T	0.148148		missense_variant	MODERATE	EVPL	NM_001988.2	c.1006C>A	p.Arg336Ser	.	rs74955334	0	0	N
MCF7-PR	chr18	14779986	G	A		0.278689	missense_variant	MODERATE	ANKRD30B	NM_001145029.1	c.1448G>A	p.Arg483Gln	.	rs76927023	0	0	N
MCF7	chr18	14803745	A	G	0.181818		missense_variant	MODERATE	ANKRD30B	NM_001145029.1	c.2206A>G	p.Thr736Ala	.	rs45533337	0	0	N
MCF7-PR	chr18	72997831	A	C		0.166667	missense_variant	MODERATE	TSHZ1	NM_005786.5	c.334A>C	p.Thr112Pro	.	.	0	0	N
MCF7-PR	chr18	72997836	CACA	C		0.148148	inframe_deletion	MODERATE	TSHZ1	NM_005786.5	c.340_342delACA	p.Thr114del	.	.	0	0	N
MCF7	chr19	501743	T	TCTCCCGACACCACCTCCCAGGAGCCTCCCGACACCACCTCCCAGGAGC	0.6		disruptive_inframe_insertion	MODERATE	MADCAM1	NM_130760.2	c.784_785insAGGAGCCTCCCGACACCACCTCCCAGGAGCCTCCCGACACCACCTCCC	p.Ser261_Pro262insGlnGluProProAspThrThrSerGlnGluProProAspThrThrSer	.	0	0	0	N
MCF7-PR	chr19	1250443	G	A		0.333333	missense_variant	MODERATE	MIDN	NM_177401.4	c.148G>A	p.Asp50Asn	.	.	0	0	N
MCF7	chr19	3054038	GCTGCAGGGCGGGGGAGGGGAACATTAGCTGCCTGGGGCCCACCTGTCCCCCGCCCACCCGCCCAGGTCCCCATACATAC	G	0.190476		splice_acceptor_variant&splice_donor_variant&splice_region_variant&splice_region_variant&intron_variant	HIGH	AES	NM_198969.1	c.573+1_574-1delGTATGTATGGGGACCTGGGCGGGTGGGCGGGGGACAGGTGGGCCCCAGGCAGCTAATGTTCCCCTCCCCCGCCCTGCAG	0	.	0	0	0	N
MCF7	chr19	9002576	T	C	0.193277		missense_variant	MODERATE	MUC16	NM_024690.2	c.40240A>G	p.Lys13414Glu	.	rs80214581	0	0	Y
MCF7	chr19	9002587	C	T	0.151786		missense_variant	MODERATE	MUC16	NM_024690.2	c.40229G>A	p.Arg13410Gln	.	rs201053591	0	0	Y
MCF7	chr19	9002597	C	T	0.127273		missense_variant	MODERATE	MUC16	NM_024690.2	c.40219G>A	p.Asp13407Asn	.	0	0	0	Y
MCF7	chr19	9002612	T	G	0.133333		missense_variant	MODERATE	MUC16	NM_024690.2	c.40204A>C	p.Lys13402Gln	.	rs544501645	0.001	0	Y
MCF7	chr19	9002623	C	T	0.125		missense_variant	MODERATE	MUC16	NM_024690.2	c.40193G>A	p.Arg13398His	.	0	0	0	Y
MCF7	chr19	9009640	C	T	0.109375		missense_variant	MODERATE	MUC16	NM_024690.2	c.39086G>A	p.Arg13029His	.	rs118154006	0.00179712	0	Y
MCF7-PR	chr19	17346854	G	C		0.461538	missense_variant	MODERATE	NR2F6	NM_005234.3	c.394C>G	p.Pro132Ala	.	rs202200760	0.0457	0	N
MCF7	chr19	22363615	T	C	0.319588		missense_variant	MODERATE	ZNF676	NM_001001411.2	c.904A>G	p.Ile302Val	.	rs76328545	0	0	N
MCF7	chr19	22363634	C	A	0.278481		missense_variant	MODERATE	ZNF676	NM_001001411.2	c.885G>T	p.Lys295Asn	.	rs76456473	0	0	N
MCF7	chr19	22363650	G	A	0.159091		missense_variant	MODERATE	ZNF676	NM_001001411.2	c.869C>T	p.Ser290Phe	.	rs79444294	0	0	N
MCF7-PR	chr19	22846697	T	C		0.214286	missense_variant	MODERATE	ZNF492	NM_020855.2	c.226T>C	p.Cys76Arg	.	rs62118831	0	0	N
MCF7-PR	chr19	33444556	T	C		0.452991	missense_variant	MODERATE	CEP89	NM_032816.3	c.457A>G	p.Ser153Gly	.	rs73579706	0	0	Y
MCF7-PR	chr19	33444576	C	T		0.310345	missense_variant	MODERATE	CEP89	NM_032816.3	c.437G>A	p.Arg146Gln	.	rs74504201	0	0	Y
MCF7-PR	chr19	33444588	T	G		0.222222	missense_variant	MODERATE	CEP89	NM_032816.3	c.425A>C	p.Asp142Ala	.	rs73035551	0	0	Y
MCF7	chr19	33490585	G	A	0.18		stop_gained	HIGH	RHPN2	NM_033103.4	c.1132C>T	p.Gln378*	.	rs78615454	0	0	N
MCF7	chr19	41628014	G	C	0.192308		missense_variant	MODERATE	CYP2F1	NM_000774.3	c.798G>C	p.Gln266His	.	rs75405062;rs117958555	0	0.04	N
MCF7	chr19	43865319	CCT	C	0.26087		frameshift_variant&stop_lost	HIGH	CD177	NM_020406.3	c.786_787delCT	p.Thr262fs	.	0	0	0	N
MCF7	chr19	43865324	A	AAG	0.25		frameshift_variant	HIGH	CD177	NM_020406.3	c.790_791insAG	p.Ser264fs	.	0	0	0	N
MCF7-PR	chr19	44981994	C	A		0.271028	missense_variant	MODERATE	ZNF180	NM_013256.5	c.704G>T	p.Ser235Ile	.	.	0	0	N
MCF7-PR	chr19	50155361	GCCGCTC	G		0.181818	inframe_deletion	MODERATE	SCAF1	NM_021228.2	c.1741_1746delCGCTCC	p.Arg581_Ser582del	.	rs3833232;~rs11280076	0	0.341346	N
MCF7	chr19	52888073	G	GGATCATGAGGTCAGGAGATC	0.151515		frameshift_variant&stop_gained	HIGH	ZNF880	NM_001145434.1	c.1241_1242insATCATGAGGTCAGGAGATCG	p.Lys415fs	.	0	0	0	N
MCF7-PR	chr19	52888074	G	GATCATGAGGTCAGGAGAT		0.225	stop_gained&disruptive_inframe_insertion	HIGH	ZNF880	NM_001145434.1	c.1241_1242insATCATGAGGTCAGGAGAT	p.Lys409_Gly414dup	.	.	0	0	N
MCF7	chr19	54660653	C	CGGGGG	0.108696		frameshift_variant	HIGH	LENG1	NM_024316.2	c.418_422dupCCCCC	p.Pro142fs	.	0	0	0	N
MCF7	chr19	54848157	A	G	0.207843		missense_variant	MODERATE	LILRA4	NM_012276.3	c.1210T>C	p.Tyr404His	.	rs76665615	0	0	N
MCF7	chr19	55179186	G	A	0.16129		missense_variant	MODERATE	LILRB4	NM_001278429.3	c.1232G>A	p.Gly411Glu	.	rs143761941	0.025	0	N
MCF7	chr19	56109216	C	G	0.1875		missense_variant	MODERATE	FIZ1	NM_032836.2	c.16G>C	p.Ala6Pro	.	0	0	0	N
MCF7-PR	chr2	51255040	GCGGAACTGGCGGCGGATGC	G		0.156357	frameshift_variant	HIGH	NRXN1	NM_001135659.1	c.353_371delGCATCCGCCGCCAGTTCCG	p.Arg118fs	.	.	0	0	N
MCF7	chr2	95541427	G	T	0.138158		missense_variant	MODERATE	TEKT4	NM_144705.3	c.1031G>T	p.Arg344Leu	.	rs114824441	0	0	N
MCF7	chr2	95541442	C	T	0.149837		missense_variant	MODERATE	TEKT4	NM_144705.3	c.1046C>T	p.Ser349Leu	.	rs201206924	0	0	N
MCF7	chr2	95541447	C	T	0.153846		missense_variant	MODERATE	TEKT4	NM_144705.3	c.1051C>T	p.Arg351Trp	.	rs202121290	0	0	N
MCF7	chr2	95541465	TGCC	T	0.158076		disruptive_inframe_deletion	MODERATE	TEKT4	NM_144705.3	c.1071_1073delCCG	p.Arg358del	.	0	0	0	N
MCF7	chr2	95541471	G	GGCA	0.166667		disruptive_inframe_insertion	MODERATE	TEKT4	NM_144705.3	c.1075_1076insGCA	p.Asp359delinsGlyAsn	.	0	0	0	N
MCF7-PR	chr2	97830179	G	A		0.148148	missense_variant	MODERATE	ANKRD36	NM_001164315.1	c.1504G>A	p.Gly502Ser	.	rs78284834	0	0	N
MCF7-PR	chr2	97851073	GC	G		0.268293	frameshift_variant	HIGH	ANKRD36	NM_001164315.1	c.1962delC	p.Ala654fs	.	.	0	0	N
MCF7-PR	chr2	97851078	A	AG		0.275	frameshift_variant	HIGH	ANKRD36	NM_001164315.1	c.1965_1966insG	p.Lys656fs	.	.	0	0	N
MCF7-PR	chr2	97851082	GTAAT	G		0.25	splice_donor_variant&splice_region_variant&intron_variant	HIGH	ANKRD36	NM_001164315.1	c.1968+2_1968+5delTAAT	.	.	.	0	0	N
MCF7-PR	chr2	112614429	G	A		0.272727	stop_gained	HIGH	ANAPC1	NM_022662.3	c.1393C>T	p.Gln465*	.	rs72936240	0	0	N
MCF7-PR	chr2	141459391	C	T		0.155172	missense_variant	MODERATE	LRP1B	NM_018557.2	c.6326G>A	p.Arg2109Lys	.	.	0	0	Y
MCF7-PR	chr2	169940077	A	C		0.36	missense_variant	MODERATE	DHRS9	NM_001289763.1	c.732A>C	p.Glu244Asp	.	.	0	0	N
MCF7-PR	chr2	179516182	T	A		0.186916	missense_variant	MODERATE	TTN	NM_001267550.2	c.39545A>T	p.Lys13182Ile	.	.	0	0	N
MCF7-PR	chr2	217498296	T	TGCTGCCGCC		0.5	disruptive_inframe_insertion	MODERATE	IGFBP2	NM_000597.2	c.58_59insCGCTGCCGC	p.Pro19_Leu20insProLeuPro	.	.	0	0	N
MCF7-PR	chr2	233272588	T	G		0.319277	missense_variant	MODERATE	ALPPL2	NM_031313.2	c.509T>G	p.Val170Gly	.	.	0	0	N
MCF7-PR	chr21	10943003	C	T		0.168421	missense_variant	MODERATE	TPTE	NM_199261.3	c.584G>A	p.Arg195Gln	.	rs1810856	0	0	N
MCF7-PR	chr21	10944786	T	C		0.181818	missense_variant&splice_region_variant	MODERATE	TPTE	NM_199261.3	c.448A>G	p.Arg150Gly	.	.	0	0	N
MCF7	chr21	40636410	G	A	0.353846		missense_variant	MODERATE	BRWD1	NM_018963.4	c.1861C>T	p.Pro621Ser	.	0	0	0	N
MCF7	chr21	41163948	G	C	0.1875		missense_variant	MODERATE	IGSF5	NM_001080444.1	c.970G>C	p.Glu324Gln	.	0	0	0	N
MCF7	chr21	44273685	C	G	0.206897		missense_variant	MODERATE	WDR4	NM_018669.5	c.969G>C	p.Gln323His	.	0	0	0	N
MCF7-PR	chr22	24108412	G	C		0.361111	stop_gained	HIGH	CHCHD10	NM_001301339.1	c.333C>G	p.Tyr111*	.	rs9153;rs80027270	0	0	N
MCF7-PR	chr22	25019155	T	C		0.4	missense_variant	MODERATE	GGT1	NM_001288833.1	c.815T>C	p.Val272Ala	.	rs4049829	0	0	N
MCF7-PR	chr3	12046235	GTAAGA	G		1	splice_donor_variant&splice_region_variant&intron_variant	HIGH	SYN2	NM_133625.4	c.210+1_210+5delTAAGA	.	.	.	0	0	N
MCF7-PR	chr3	12046256	GCCCCCCCCC	G		1	frameshift_variant&splice_acceptor_variant&splice_region_variant&splice_region_variant&intron_variant	HIGH	SYN2	NM_133625.4	c.211-8_211delCCCCCCCCC	p.Pro71fs	.	.	0	0	N
MCF7-PR	chr3	12046268	GCGCGA	G		1	frameshift_variant	HIGH	SYN2	NM_133625.4	c.215_219delCGCGA	p.Ala72fs	.	.	0	0	N
MCF7 & MCF7-PR	chr3	15677019	G	A	0.953642	0.900662	missense_variant	MODERATE	BTD	NM_001281723.1	c.139G>A	p.Gly47Arg	Pathogenic	rs34885143	0.0101	0.01593	N
MCF7-PR	chr3	55018662	A	T		0.5	missense_variant	MODERATE	CACNA2D3	NM_018398.2	c.2584A>T	p.Asn862Tyr	.	.	0	0	N
MCF7	chr3	65425560	TCTG	T	0.111111		inframe_deletion	MODERATE	MAGI1	NM_001033057.1	c.1261_1263delCAG	p.Gln421del	.	0	0	0.061728	N
MCF7-PR	chr3	75787266	CCT	C		0.375	frameshift_variant	HIGH	ZNF717	NM_001128223.1	c.1506_1507delAG	p.Thr502fs	.	.	0	0	N
MCF7	chr3	158523253	T	TATGTTTCTATAAATAG	0.185185		frameshift_variant	HIGH	MFSD1	NM_022736.2	c.466_467insATGTTTCTATAAATAG	p.Phe156fs	.	0	0	0	N
MCF7 & MCF7-PR	chr3	178936091	G	A	0.428571	0.481481	missense_variant	MODERATE	PIK3CA	NM_006218.2	c.1633G>A	p.Glu545Lys	Pathogenic	rs104886003	0	0	Y
MCF7	chr3	195506099	T	C	0.911111		missense_variant	MODERATE	MUC4	NM_018406.6	c.12352A>G	p.Thr4118Ala	.	rs199748333	0	0	N
MCF7-PR	chr3	195506866	G	GT		0.337931	frameshift_variant	HIGH	MUC4	NM_018406.6	c.11584_11585insA	p.Pro3862fs	.	.	0	0	Y
MCF7-PR	chr3	195506868	G	T		0.315385	missense_variant	MODERATE	MUC4	NM_018406.6	c.11583C>A	p.Ser3861Arg	.	.	0	0	Y
MCF7-PR	chr3	195506870	TA	T		0.291339	frameshift_variant	HIGH	MUC4	NM_018406.6	c.11580delT	p.Thr3860fs	.	.	0	0	Y
MCF7-PR	chr3	195506883	A	ACG		0.1875	frameshift_variant	HIGH	MUC4	NM_018406.6	c.11567_11568insCG	p.Leu3857fs	.	.	0	0	Y
MCF7-PR	chr3	195506885	GCA	G		0.157407	frameshift_variant	HIGH	MUC4	NM_018406.6	c.11564_11565delTG	p.Met3855fs	.	.	0	0	Y
MCF7	chr3	195508009	G	A	0.119883		missense_variant	MODERATE	MUC4	NM_018406.6	c.10442C>T	p.Ala3481Val	.	rs201765368	0.001	0	N
MCF7	chr3	195508010	C	A	0.117647		missense_variant	MODERATE	MUC4	NM_018406.6	c.10441G>T	p.Ala3481Ser	.	rs61388923	0	0	N
MCF7-PR	chr3	195508646	CGGTGACAGGAAGAGAGGTGGTGTCACCTGTGGATGCTGAGGAAGTGTCGGTGACAGGAAGAGAGGTGGCATGACCGGTGGATGCTGAGGAAGGGCTAGTGACAGGAAGAGGCGTGGTGTCACCTGTGGATACTGAGGAAAGGCT	C		0.583082	inframe_deletion	MODERATE	MUC4	NM_018406.6	c.9661_9804del	p.Ser3221_Thr3268del	.	.	0	0	Y
MCF7	chr3	195508666	G	GCC	0.252427		frameshift_variant	HIGH	MUC4	NM_018406.6	c.9784_9785insGG	p.Thr3262fs	.	0	0	0	N
MCF7	chr3	195508668	GTC	G	0.215909		frameshift_variant	HIGH	MUC4	NM_018406.6	c.9781_9782delGA	p.Asp3261fs	.	0	0	0	N
MCF7-PR	chr3	195509974	A	G		0.174182	missense_variant	MODERATE	MUC4	NM_018406.6	c.8477T>C	p.Phe2826Ser	.	rs200426444	0	0	Y
MCF7	chr3	195510419	GGCTA	G	0.1		frameshift_variant	HIGH	MUC4	NM_018406.6	c.8028_8031delTAGC	p.Thr2676fs	.	0	0	0	N
MCF7	chr3	195512373	G	GGAT	0.273098		disruptive_inframe_insertion	MODERATE	MUC4	NM_018406.6	c.6075_6077dupATC	p.Ser2026dup	.	rs112774151	0	0.325895	N
MCF7	chr3	195513173	G	A	0.151815		missense_variant	MODERATE	MUC4	NM_018406.6	c.5278C>T	p.Pro1760Ser	.	rs77448757	0	0	N
MCF7	chr3	195513180	C	G	0.119403		missense_variant	MODERATE	MUC4	NM_018406.6	c.5271G>C	p.Gln1757His	.	rs77724343	0	0	N
MCF7-PR	chr3	195513398	C	CGGTGACAGGAAGAGGGGTGGCATGACCTGTGGATACTGAGGAATTGTCAGTGACAGGAAGAGGGGTGGCGTGACCGGTGGATGCTGAGGAAGTGCT		0.090566	inframe_insertion	MODERATE	MUC4	NM_018406.6	c.5052_5053insAGCACTTCCTCAGCATCCACCGGTCACGCCACCCCTCTTCCTGTCACTGACAATTCCTCAGTATCCACAGGTCATGCCACCCCTCTTCCTGTCACC	p.Ser1653_Thr1684dup	.	.	0	0	Y
MCF7	chr3	195514379	T	C	0.862069		missense_variant	MODERATE	MUC4	NM_018406.6	c.4072A>G	p.Thr1358Ala	.	rs79461778	0	0	N
MCF7	chr3	195514393	A	G	0.821429		missense_variant	MODERATE	MUC4	NM_018406.6	c.4058T>C	p.Val1353Ala	.	rs12491056	0	0	N
MCF7	chr3	195514403	C	T	0.821429		missense_variant	MODERATE	MUC4	NM_018406.6	c.4048G>A	p.Ala1350Thr	.	rs79754259	0	0	N
MCF7-PR	chr4	338156	T	A		0.235294	missense_variant	MODERATE	ZNF141	NM_003441.2	c.163T>A	p.Cys55Ser	.	rs79227679	0	0	N
MCF7-PR	chr4	338186	G	T		0.27907	missense_variant	MODERATE	ZNF141	NM_003441.2	c.193G>T	p.Val65Leu	.	rs78725891	0	0	N
MCF7-PR	chr4	4190576	C	G		0.15	missense_variant	MODERATE	OTOP1	NM_177998.1	c.1793G>C	p.Arg598Pro	.	rs199742451	0	0	N
MCF7-PR	chr4	4190577	G	C		0.146341	missense_variant	MODERATE	OTOP1	NM_177998.1	c.1792C>G	p.Arg598Gly	.	rs200368405	0	0	N
MCF7-PR	chr4	74313342	A	T		0.304348	missense_variant	MODERATE	AFP	NM_001134.2	c.1007A>T	p.Asp336Val	.	.	0	0	N
MCF7-PR	chr4	103826769	G	A		0.230769	stop_gained	HIGH	SLC9B1	NM_139173.3	c.1234C>T	p.Arg412*	.	rs200075071	0	0	N
MCF7-PR	chr4	170613315	G	A		0.333333	stop_gained	HIGH	CLCN3	NM_173872.3	c.780G>A	p.Trp260*	.	.	0	0	N
MCF7	chr4	177632786	G	C	0.351351		missense_variant	MODERATE	VEGFC	NM_005429.4	c.571C>G	p.Pro191Ala	.	0	0	0	N
MCF7	chr5	878525	T	A	0.176471		missense_variant	MODERATE	BRD9	NM_023924.4	c.1216A>T	p.Met406Leu	.	rs508016	0	0	N
MCF7-PR	chr5	39377259	C	T		0.199324	missense_variant	MODERATE	DAB2	NM_001343.3	c.1630G>A	p.Val544Ile	.	rs61755342	0.0041	0.003256	N
MCF7-PR	chr5	140580941	G	A		0.157895	missense_variant	MODERATE	PCDHB11	NM_018931.2	c.1594G>A	p.Gly532Ser	.	rs138686663	0	0	N
MCF7-PR	chr5	141052423	C	CGGGGGGGGGGGGGGGGGGGGGGGGGGGGGGGCG		0.0153846	inframe_insertion	MODERATE	ARAP3	NM_022481.5	c.1162_1163insCGCCCCCCCCCCCCCCCCCCCCCCCCCCCCCCC	p.Pro387_Arg388insProProProProProProProProProProPro	.	.	0	0	N
MCF7-PR	chr6	27776033	A	T		0.278689	stop_gained	HIGH	HIST1H2AI	NM_003509.2	c.46A>T	p.Lys16*	.	.	0	0	N
MCF7-PR	chr6	37787770	C	T		1	missense_variant	MODERATE	ZFAND3	NM_021943.2	c.49C>T	p.Arg17Cys	.	.	0	0	N
MCF7-PR	chr6	57512788	T	TTA		0.473684	splice_donor_variant&splice_region_variant&intron_variant	HIGH	PRIM2	NM_000947.4	c.*85+1_*85+2insTA	.	.	rs376103961	0	0	N
MCF7-PR	chr6	136594292	T	C		0.208333	missense_variant	MODERATE	BCLAF1	NM_014739.2	c.1886A>G	p.Asn629Ser	.	rs7381749	0	0	N
MCF7	chr6	136600949	G	A	0.162791		missense_variant	MODERATE	BCLAF1	NM_014739.2	c.56C>T	p.Ser19Phe	.	rs149618892	0	0	Y
MCF7-PR	chr7	6647707	A	C		0.625	missense_variant	MODERATE	C7orf26	NM_024067.2	c.1265A>C	p.His422Pro	.	.	0	0	N
MCF7-PR	chr7	6647712	G	C		0.285714	missense_variant	MODERATE	C7orf26	NM_024067.2	c.1270G>C	p.Ala424Pro	.	.	0	0	N
MCF7-PR	chr7	6647715	G	C		0.266667	missense_variant	MODERATE	C7orf26	NM_024067.2	c.1273G>C	p.Ala425Pro	.	.	0	0	N
MCF7-PR	chr7	6647719	A	C		0.15	missense_variant	MODERATE	C7orf26	NM_024067.2	c.1277A>C	p.His426Pro	.	.	0	0	N
MCF7-PR	chr7	89790175	C	G		0.121495	missense_variant	MODERATE	STEAP1	NM_012449.2	c.141C>G	p.His47Gln	.	rs4015375	0	0	N
MCF7-PR	chr7	89790177	A	G		0.119266	missense_variant	MODERATE	STEAP1	NM_012449.2	c.143A>G	p.Gln48Arg	.	rs200418160	0	0	N
MCF7	chr7	89790392	A	G	0.163793		missense_variant	MODERATE	STEAP1	NM_012449.2	c.358A>G	p.Met120Val	.	rs200347858	0	0	N
MCF7-PR	chr7	100550282	C	T		0.195489	missense_variant	MODERATE	MUC3A	NM_005960.1	c.863C>T	p.Pro288Leu	.	rs71540915	0	0	N
MCF7-PR	chr7	100550330	T	C		0.150794	missense_variant	MODERATE	MUC3A	NM_005960.1	c.911T>C	p.Ile304Thr	.	rs71540919	0	0	N
MCF7	chr7	100550348	A	C	0.118056		missense_variant	MODERATE	MUC3A	NM_005960.1	c.929A>C	p.Asn310Thr	.	0	0	0	N
MCF7	chr7	100550389	A	G	0.156028		missense_variant	MODERATE	MUC3A	NM_005960.1	c.970A>G	p.Thr324Ala	.	0	0	0	N
MCF7	chr7	100550395	A	G	0.135338		missense_variant	MODERATE	MUC3A	NM_005960.1	c.976A>G	p.Ser326Gly	.	0	0	0	N
MCF7	chr7	100550432	C	T	0.151899		missense_variant	MODERATE	MUC3A	NM_005960.1	c.1013C>T	p.Thr338Ile	.	rs111924697	0	0	N
MCF7	chr7	100550443	A	G	0.124224		missense_variant	MODERATE	MUC3A	NM_005960.1	c.1024A>G	p.Ser342Gly	.	0	0	0	N
MCF7	chr7	100550462	C	T	0.126667		missense_variant	MODERATE	MUC3A	NM_005960.1	c.1043C>T	p.Thr348Ile	.	rs372836845	0	0	N
MCF7-PR	chr7	100550468	A	G		0.130435	missense_variant	MODERATE	MUC3A	NM_005960.1	c.1049A>G	p.Lys350Arg	.	rs77331562	0	0	N
MCF7-PR	chr7	100550469	A	C		0.131387	missense_variant	MODERATE	MUC3A	NM_005960.1	c.1050A>C	p.Lys350Asn	.	.	0	0	N
MCF7-PR	chr7	100550472	C	CAG		0.137681	frameshift_variant	HIGH	MUC3A	NM_005960.1	c.1053_1054insAG	p.Ala352fs	.	.	0	0	N
MCF7	chr7	100550490	G	A	0.147239		missense_variant	MODERATE	MUC3A	NM_005960.1	c.1071G>A	p.Met357Ile	.	0	0	0	N
MCF7	chr7	100550510	A	C	0.231183		missense_variant	MODERATE	MUC3A	NM_005960.1	c.1091A>C	p.Glu364Ala	.	0	0	0	N
MCF7	chr7	100550511	G	C	0.124324		missense_variant	MODERATE	MUC3A	NM_005960.1	c.1092G>C	p.Glu364Asp	.	rs74435283	0	0	N
MCF7	chr7	100550515	T	A	0.209424		missense_variant	MODERATE	MUC3A	NM_005960.1	c.1096T>A	p.Ser366Thr	.	0	0	0	N
MCF7	chr7	100550525	C	T	0.107527		missense_variant	MODERATE	MUC3A	NM_005960.1	c.1106C>T	p.Pro369Leu	.	0	0	0	N
MCF7	chr7	100550534	C	G	0.124324		missense_variant	MODERATE	MUC3A	NM_005960.1	c.1115C>G	p.Ser372Cys	.	0	0	0	N
MCF7	chr7	100550602	T	A	0.129412		missense_variant	MODERATE	MUC3A	NM_005960.1	c.1183T>A	p.Ser395Thr	.	rs80036331	0	0	N
MCF7-PR	chr7	100550766	A	C		0.708333	missense_variant	MODERATE	MUC3A	NM_005960.1	c.1347A>C	p.Arg449Ser	.	.	0	0	N
MCF7-PR	chr7	100550786	T	C		0.358974	missense_variant	MODERATE	MUC3A	NM_005960.1	c.1367T>C	p.Leu456Ser	.	rs79714278	0	0	N
MCF7-PR	chr7	100550816	G	A		0.212766	missense_variant	MODERATE	MUC3A	NM_005960.1	c.1397G>A	p.Ser466Asn	.	rs62483690	0	0	N
MCF7-PR	chr7	100550827	T	C		0.111111	missense_variant	MODERATE	MUC3A	NM_005960.1	c.1408T>C	p.Phe470Leu	.	.	0	0	N
MCF7-PR	chr7	100550848	A	T		0.35	missense_variant	MODERATE	MUC3A	NM_005960.1	c.1429A>T	p.Thr477Ser	.	.	0	0	N
MCF7-PR	chr7	100550855	CCA	C		0.242424	frameshift_variant	HIGH	MUC3A	NM_005960.1	c.1438_1439delAC	p.Thr480fs	.	.	0	0	N
MCF7-PR	chr7	100550859	C	CTG		0.242424	frameshift_variant	HIGH	MUC3A	NM_005960.1	c.1441_1442insGT	p.Ser481fs	.	.	0	0	N
MCF7	chr7	100551286	A	T	0.157233		missense_variant	MODERATE	MUC3A	NM_005960.1	c.1867A>T	p.Thr623Ser	.	rs112690320	0	0	N
MCF7	chr7	100551298	A	C	0.149068		missense_variant	MODERATE	MUC3A	NM_005960.1	c.1879A>C	p.Thr627Pro	.	0	0	0	N
MCF7	chr7	100551308	A	G	0.147059		missense_variant	MODERATE	MUC3A	NM_005960.1	c.1889A>G	p.Glu630Gly	.	0	0	0	N
MCF7	chr7	100551309	G	T	0.144509		missense_variant	MODERATE	MUC3A	NM_005960.1	c.1890G>T	p.Glu630Asp	.	0	0	0	N
MCF7-PR	chr7	151945334	T	C		0.132743	missense_variant	MODERATE	KMT2C	NM_170606.2	c.2185A>G	p.Asn729Asp	.	rs4639425	0	0	Y
MCF7-PR	chr8	3057263	C	A		0.40678	missense_variant	MODERATE	CSMD1	NM_033225.5	c.5167G>T	p.Ala1723Ser	.	.	0	0	N
MCF7	chr8	7308386	T	C	0.5		missense_variant	MODERATE	SPAG11B	NM_058201.2	c.251A>G	p.His84Arg	.	rs1042797	0	0	N
MCF7	chr8	8176387	C	CGGGGCG	0.666667		disruptive_inframe_insertion	MODERATE	SGK223	NM_001080826.2	c.3492_3497dupCGCCCC	p.Ala1165_Pro1166dup	.	rs143409664	0	0.462165	N
MCF7	chr8	10466003	GCTGGGCCTCCCCTTCAGCCTC	G	0.328		inframe_deletion	MODERATE	RP1L1	NM_178857.5	c.5584_5604delGAGGCTGAAGGGGAGGCCCAG	p.Glu1862_Gln1868del	.	rs535482422	0	0.108403	N
MCF7	chr8	10467637	T	TCCTCTAACTGCACCCTCTCTTCTTGCAGCCCTTCTATTACTTTAGTCC	0.203947		inframe_insertion	MODERATE	RP1L1	NM_178857.5	c.3970_3971insGGACTAAAGTAATAGAAGGGCTGCAAGAAGAGAGGGTGCAGTTAGAGG	p.Glu1323_Glu1324insGlyThrLysValIleGluGlyLeuGlnGluGluArgValGlnLeuGlu	.	0	0	0	N
MCF7-PR	chr8	11189591	C	T		0.25	missense_variant	MODERATE	SLC35G5	NM_054028.1	c.976C>T	p.Arg326Trp	.	rs62488717	0	0	N
MCF7	chr8	17611593	T	C	0.421875		missense_variant	MODERATE	MTUS1	NM_001001924.2	c.1724A>G	p.His575Arg	.	rs209569	0.0109	0.008503	N
MCF7	chr8	19192336	C	A	0.5625		missense_variant	MODERATE	SH2D4A	NM_001174159.1	c.481C>A	p.Pro161Thr	.	0	0	0	N
MCF7	chr8	23150851	C	T	0.333333		missense_variant	MODERATE	R3HCC1	NM_001136108.1	c.500C>T	p.Thr167Ile	.	rs76824703	0.0149	0.032055	N
MCF7	chr8	52366225	C	A	0.202335		missense_variant	MODERATE	PXDNL	NM_144651.4	c.1103G>T	p.Gly368Val	.	0	0	0	N
MCF7	chr8	56717451	G	A	0.213836		splice_acceptor_variant&intron_variant	HIGH	TGS1	NM_024831.6	c.2000-1G>A	0	.	0	0	0	N
MCF7-PR	chr8	77765298	ACCT	A		0.166667	disruptive_inframe_deletion	MODERATE	ZFHX4	NM_024721.4	c.6162_6164delTCC	p.Pro2055del	.	.	0	0.410152	N
MCF7 & MCF7-PR	chr8	90994994	G	A	0.899083	0.823204	stop_gained	HIGH	NBN	NM_002485.4	c.127C>T	p.Arg43*	Pathogenic	rs200287925	0	0.000116	Y
MCF7-PR	chr8	109001377	G	A		0.247312	stop_gained	HIGH	RSPO2	NM_178565.4	c.190C>T	p.Arg64*	.	.	0	0	Y
MCF7-PR	chr8	144511953	ATGGTGG	ATGG		0.0977444	inframe_deletion	MODERATE	MAFA	NM_201589.3	c.618_620delCCA	p.His207del	.	.	0	0	N
MCF7-PR	chr9	14828	GTCC	G		0.2	disruptive_inframe_deletion	MODERATE	WASH1	NM_182905.4	c.1374_1376delGGA	p.Glu458del	.	.	0	0	N
MCF7	chr9	33795613	C	T	0.107595		splice_donor_variant&intron_variant	HIGH	PRSS3	NM_002771.3	c.40+2C>T	0	.	0	0	0	N
MCF7-PR	chr9	33797828	C	T		0.140187	missense_variant&splice_region_variant	MODERATE	PRSS3	NM_007343.3	c.373C>T	p.Arg125Cys	.	rs143209949	0.001	0	N
MCF7-PR	chr9	70176768	AG	A		1	frameshift_variant	HIGH	FOXD4L5	NM_001126334.1	c.1215delC	p.Cys405fs	.	.	0	0.333333	N
MCF7-PR	chr9	90342523	A	C		0.2	missense_variant	MODERATE	CTSL	NM_001257971.1	c.5A>C	p.Asn2Thr	.	rs112682750	0.008	0.006047	N
MCF7-PR	chr9	119460413	C	T		0.387597	missense_variant	MODERATE	TRIM32	NM_001099679.1	c.392C>T	p.Pro131Leu	.	.	0	0	N
MCF7-PR	chr9	123540627	A	C		0.285714	splice_donor_variant&intron_variant	HIGH	FBXW2	NM_012164.3	c.685+2T>G	.	.	.	0	0	N
MCF7-PR	chr9	123540631	G	C		0.285714	missense_variant&splice_region_variant	MODERATE	FBXW2	NM_012164.3	c.683C>G	p.Ala228Gly	.	.	0	0	N
MCF7-PR	chr9	123540637	G	C		0.238095	missense_variant	MODERATE	FBXW2	NM_012164.3	c.677C>G	p.Thr226Arg	.	.	0	0	N
MCF7-PR	chr9	133305073	GTACGGGGACACCCACCCTCTGGCCACACCGCTGCAGCTGCCCCAGGGGTTACCGGATGCAGGGCCCCAGCCTGCCCTGCCTAGT	G		0.129496	splice_donor_variant&splice_region_variant&intron_variant	HIGH	HMCN2	NM_001291815.1	c.12652+2_12652+85delTACGGGGACACCCACCCTCTGGCCACACCGCTGCAGCTGCCCCAGGGGTTACCGGATGCAGGGCCCCAGCCTGCCCTGCCTAGT	.	.	.	0	0	N
MCF7-PR	chr9	136083528	T	A		0.428571	missense_variant	MODERATE	OBP2B	NM_001288987.1	c.269A>T	p.Tyr90Phe	.	rs3192921	0	0	N
MCF7	chrX	7811869	A	ACTGTGTGGATGGCCAGCTTTTCCCCT	0.136691		frameshift_variant	HIGH	VCX	NM_013452.2	c.433_434insCTGTGTGGATGGCCAGCTTTTCCCCT	p.Ser145fs	.	0	0	0	N
MCF7-PR	chrX	7811881	C	CAGGTGGAGGAACCACTGAGTCAGGAGAGCG		0.0451613	inframe_insertion	MODERATE	VCX	NM_013452.2	c.475_504dupGAGGTGGAGGAACCACTGAGTCAGGAGAGC	p.Glu159_Ser168dup	.	.	0	0	N
MCF7	chrX	8138168	C	G	0.545455		missense_variant	MODERATE	VCX2	NM_016378.2	c.325G>C	p.Glu109Gln	.	rs144469326	0.0189	0.023045	N
MCF7	chrX	8138187	G	T	0.296296		missense_variant	MODERATE	VCX2	NM_016378.2	c.306C>A	p.Asp102Glu	.	rs142523352	0	0	N
MCF7	chrX	8138188	T	TCTTCCAC	0.296296		frameshift_variant	HIGH	VCX2	NM_016378.2	c.304_305insGTGGAAG	p.Asp102fs	.	0	0	0	N
MCF7	chrX	53264130	ATGG	A	0.115385		disruptive_inframe_deletion	MODERATE	IQSEC2	NM_001111125.2	c.3735_3737delCCA	p.His1246del	.	0	0	0.053855	N
MCF7-PR	chrX	73811739	A	G		0.153527	missense_variant	MODERATE	RLIM	NM_016120.3	c.1411T>C	p.Ser471Pro	.	rs201164156	0	0	N
MCF7	chrX	118603958	G	A	0.156627		missense_variant	MODERATE	SLC25A5	NM_001152.4	c.446G>A	p.Gly149Glu	.	rs201050239	0	0	N
MCF7	chrX	118603961	CT	C	0.158537		frameshift_variant	HIGH	SLC25A5	NM_001152.4	c.450delT	p.Ala150fs	.	0	0	0	N
MCF7	chrX	118603984	G	A	0.157143		missense_variant	MODERATE	SLC25A5	NM_001152.4	c.472G>A	p.Gly158Ser	.	rs199678822	0	0	N
MCF7	chrX	118604006	A	G	0.140625		missense_variant	MODERATE	SLC25A5	NM_001152.4	c.494A>G	p.Tyr165Cys	.	rs201245447	0	0	N
MCF7	chrX	118604014	G	A	0.140351		missense_variant	MODERATE	SLC25A5	NM_001152.4	c.502G>A	p.Asp168Asn	.	rs199803560	0	0	N
MCF7	chrX	118604030	T	C	0.117647		missense_variant	MODERATE	SLC25A5	NM_001152.4	c.518T>C	p.Leu173Pro	.	rs200606066	0	0	N
MCF7	chrX	135960146	G	GAA	0.230769		frameshift_variant	HIGH	RBMX	NM_002139.3	c.315_316insTT	p.Pro106fs	.	0	0	0	N

## Sheet: STable3
Supplementary Table 3. Summary of the 52 most clinically significant mutations in 30 genes.
mutation in cell line	Chromosome	Position	REF	ALT	AF	AF in PR	Effect	Putative Impact	Gene	mRNA	HGVS.c	HGVS.p	CLINVAR Clinical Significance	dbSNP142	1000G (AF)	ESP6500 (AF)	Cancer Gene (Y/N)
T47D & T47D-PR	chr1	16235913	G	GA	0.954023	0.839506	frameshift_variant	HIGH	SPEN	NM_015001.2	c.984dupA	p.Asp329fs	.	0	0	0	Y
T47D & T47D-PR	chr1	27092809	C	T	0.795082	0.719008	stop_gained	HIGH	ARID1A	NM_006015.4	c.2830C>T	p.Gln944*	.	0	0	0	Y
T47D & T47D-PR	chr1	120612002	CGG	C	0.888199	0.75	frameshift_variant	HIGH	NOTCH2	NM_024408.3	c.17_18delCC	p.Pro6fs	.	rs372504208	0	0	Y
MCF7 & MCF7-PR & T47D & T47D-PR	chr1	144852390	C	T	0.8 (MCF7), 0.849 (T47D)	0.909 (MCF7-PR), 1.0 (T47D-PR)	stop_gained	HIGH	PDE4DIP	NM_001198834.3	c.7053G>A	p.Trp2351*	.	rs61804988	0	0	Y
MCF7 & MCF7-PR & T47D & T47D-PR	chr1	144915561	G	A	0.930 (MCF7), 0.845 (T47D)	0.988 (MCF7-PR), 0.844 (T47D-PR)	stop_gained	HIGH	PDE4DIP	NM_001198834.3	c.1864C>T	p.Arg622*	.	rs1778111	0	0	Y
MCF7 & MCF7-PR	chr1	144915623	AG	A	0.865854	0.73913	frameshift_variant	HIGH	PDE4DIP	NM_001198834.3	c.1801delC	p.Leu601fs	.	rs66512216	0	0.16977	Y
MCF7 & MCF7-PR	chr1	144916676	C	T	0.993827	0.967742	stop_gained	HIGH	PDE4DIP	NM_001198834.3	c.1679G>A	p.Trp560*	.	rs1698683	0	0.33976	Y
MCF7 & MCF7-PR & T47D & T47D-PR	chr1	145075683	C	T	0.400 (MCF7), 0.892 (T47D)	0.460 (MCF7-PR), 0.887 (T47D-PR)	stop_gained	HIGH	PDE4DIP	NM_022359.5	c.180G>A	p.Trp60*	.	rs2762779	0	0	Y
MCF7 & MCF7-PR	chr1	161599571	T	C	0.447368	0.25	missense_variant	MODERATE	FCGR3B	NM_001244753.1	c.424A>G	p.Ile142Val	Pathogenic	rs2290834	0	0	N
T47D & T47D-PR	chr1	236918491	C	T	0.721591	0.795699	missense_variant	MODERATE	ACTN2	NM_001103.3	c.2147C>T	p.Thr716Met	Likely pathogenic	rs193922635	0	0.000116	N
MCF7 & MCF7-PR	chr10	8111513	T	TG	0.965142	0.974895	frameshift_variant	HIGH	GATA3	NM_001002295.1	c.1006dupG	p.Asp336fs	.	0	0	0	Y
MCF7 & MCF7-PR	chr11	18290859	C	T	1.9375	0.829787	missense_variant	MODERATE	SAA1	NM_000331.4	c.209C>T	p.Ala70Val	Pathogenic	rs1136743	0	0	N
T47D-PR	chr13	49033837	CT	C		0.807692	frameshift_variant	HIGH	RB1	NM_000321.2	c.1975delT	p.Tyr659fs	.	0	0	0	Y
MCF7 & MCF7-PR	chr14	74947404	C	T	1.2377	0.910448	splice_donor_variant&intron_variant	HIGH	NPC2	NM_006432.3	c.441+1G>A	0	Pathogenic	rs140130028	0.003	0.008837	N
T47D & T47D-PR	chr15	28228553	C	T	0.88	0.765957	missense_variant	MODERATE	OCA2	NM_000275.2	c.1441G>A	p.Ala481Thr	Pathogenic	rs74653330	0.0268	0.001977	N
T47D & T47D-PR	chr17	7578269	G	A	0.730909	0.870647	missense_variant	MODERATE	TP53	NM_000546.5	c.580C>T	p.Leu194Phe	Pathogenic	rs587780071	0	0	Y
MCF7 & MCF7-PR & T47D-PR	chr17	16068343	G	A	0.658 (MCF7)	0.545 (MCF7-PR), 0.125 (T47D-PR)	stop_gained	HIGH	NCOR1	NM_006311.3	c.568C>T	p.Arg190*	.	rs78230791	0	0	Y
T47D & T47D-PR	chr19	7125518	C	T	0.628205	0.606452	missense_variant	MODERATE	INSR	NM_000208.2	c.3034G>A	p.Val1012Met	Pathogenic|Likely pathogenic	rs1799816	0.0153	0.008605	N
MCF7 & MCF7-PR & T47D-PR	chr19	8999497	GGCTT	G	0.665 (MCF7)	0.706 (MCF7-PR), 0.118 (T47D-PR)	frameshift_variant	HIGH	MUC16	NM_024690.2	c.40674_40677delAAGC	p.Lys13558fs	.	0	0	0	Y
MCF7 & MCF7-PR	chr19	8999498	GCTTT	G	0.641618	0.7	frameshift_variant	HIGH	MUC16	NM_024690.2	c.40673_40676delAAAG	p.Lys13558fs	.	0	0	0	Y
T47D-PR	chr19	8999502	T	TCCGA		0.123894	frameshift_variant	HIGH	MUC16	NM_024690.2	c.40672_40673insTCGG	p.Lys13558fs	.	0	0	0	Y
T47D & T47D-PR	chr19	41354533	A	T	0.707602	0.688235	missense_variant	MODERATE	CYP2A6	NM_000762.5	c.479T>A	p.Leu160His	Pathogenic	rs1801272	0.0338	0.024657	N
MCF7 & MCF7-PR	chr2	100210334	CG	C	0.609375	0.484848	frameshift_variant	HIGH	AFF3	NM_001025108.1	c.1863delC	p.Ala621fs	.	rs201754690	0	0	Y
MCF7 & MCF7-PR	chr2	100210337	CTGAGG	C	0.6	0.515152	frameshift_variant	HIGH	AFF3	NM_001025108.1	c.1856_1860delCCTCA	p.Thr619fs	.	rs199557232	0	0.03218	Y
MCF7 & MCF7-PR	chr20	1895949	A	AGT	0.909091	0.875	frameshift_variant	HIGH	SIRPA	NM_001040022.1	c.284_285insGT	p.Asp95fs	.	rs148409797	0	0	Y
MCF7 & MCF7-PR	chr20	1895950	CCT	C	0.9375	0.875	frameshift_variant	HIGH	SIRPA	NM_001040022.1	c.287_288delTC	p.Leu96fs	.	0	0	0	Y
MCF7 & MCF7-PR	chr22	23653975	T	TCCGG	0.869565	1	frameshift_variant	HIGH	BCR	NM_004327.3	c.3275_3278dupCCGG	p.Val1094fs	.	rs372013175	0	0	Y
T47D & T47D-PR	chr3	10088407	AG	A	0.66	0.933333	splice_donor_variant&intron_variant	HIGH	FANCD2	NM_033084.3	c.1278+1delG	0	.	0	0	0.19798	Y
MCF7 & MCF7-PR	chr3	15677019	G	A	0.953642	0.900662	missense_variant	MODERATE	BTD	NM_001281723.1	c.139G>A	p.Gly47Arg	Pathogenic	rs34885143	0.0101	0.01593	N
MCF7 & MCF7-PR	chr3	178936091	G	A	0.428571	0.481481	missense_variant	MODERATE	PIK3CA	NM_006218.2	c.1633G>A	p.Glu545Lys	Pathogenic	rs104886003	0	0	Y
T47D & T47D-PR	chr3	178952085	A	G	0.86	0.878378	missense_variant	MODERATE	PIK3CA	NM_006218.2	c.3140A>G	p.His1047Arg	Pathogenic	rs121913279	0	0	Y
MCF7 & MCF7-PR	chr3	195505787	CGTGA	C	0.662722	0.911111	frameshift_variant	HIGH	MUC4	NM_018406.6	c.12660_12663delTCAC	p.Gly4220fs	.	0	0	0	Y
MCF7 & MCF7-PR	chr3	195505792	CCTGTGGATGCTGAGGAAGTGTCGGTGACAGGAAGAGGGGTGGCG	C	0.770563	0.911111	frameshift_variant	HIGH	MUC4	NM_018406.6	c.12615_12658delCGCCACCCCTCTTCCTGTCACCGACACTTCCTCAGCATCCACAG	p.His4205fs	.	0	0	0	Y
MCF7-PR	chr3	195506866	G	GT		0.337931	frameshift_variant	HIGH	MUC4	NM_018406.6	c.11584_11585insA	p.Pro3862fs	.	.	0	0	Y
MCF7-PR	chr3	195506870	TA	T		0.291339	frameshift_variant	HIGH	MUC4	NM_018406.6	c.11580delT	p.Thr3860fs	.	.	0	0	Y
MCF7-PR	chr3	195506883	A	ACG		0.1875	frameshift_variant	HIGH	MUC4	NM_018406.6	c.11567_11568insCG	p.Leu3857fs	.	.	0	0	Y
MCF7-PR	chr3	195506885	GCA	G		0.157407	frameshift_variant	HIGH	MUC4	NM_018406.6	c.11564_11565delTG	p.Met3855fs	.	.	0	0	Y
MCF7 & MCF7-PR	chr3	195507396	GTC	G	0.784983	0.860465	frameshift_variant	HIGH	MUC4	NM_018406.6	c.11053_11054delGA	p.Asp3685fs	.	0	0	0	Y
MCF7 & MCF7-PR	chr3	195507399	C	CTG	0.781034	0.862069	frameshift_variant	HIGH	MUC4	NM_018406.6	c.11051_11052insCA	p.Asp3685fs	.	0	0	0	Y
MCF7	chr3	195508666	G	GCC	0.252427		frameshift_variant	HIGH	MUC4	NM_018406.6	c.9784_9785insGG	p.Thr3262fs	.	0	0	0	Y
MCF7	chr3	195508668	GTC	G	0.215909		frameshift_variant	HIGH	MUC4	NM_018406.6	c.9781_9782delGA	p.Asp3261fs	.	0	0	0	Y
MCF7 & MCF7-PR	chr3	195510418	G	GTGTC	0.453125	0.458333	frameshift_variant	HIGH	MUC4	NM_018406.6	c.8032_8033insGACA	p.Pro2678fs	.	0	0	0	Y
MCF7	chr3	195510419	GGCTA	G	0.1		frameshift_variant	HIGH	MUC4	NM_018406.6	c.8028_8031delTAGC	p.Thr2676fs	.	0	0	0	Y
MCF7 & MCF7-PR	chr4	185556495	ATCTCAGGATAATCCATTTTATAACTGTTGTCCAGGGATATTCCAGAG	A	0.478261	0.555556	frameshift_variant	HIGH	CASP3	NM_004346.3	c.84_130delCTCTGGAATATCCCTGGACAACAGTTATAAAATGGATTATCCTGAGA	p.Asp28fs	.	0	0	0	Y
T47D & T47D-PR	chr5	172662026	C	G	0.0640777	0.0252427	missense_variant	MODERATE	NKX2-5	NM_004387.3	c.61G>C	p.Glu21Gln	Pathogenic	rs104893904	0	0.000822	N
T47D & T47D-PR	chr7	142458412	C	T	0.0233918	0.115385	missense_variant	MODERATE	PRSS1	NM_002769.4	c.47C>T	p.Ala16Val	Pathogenic	rs202003805	0	0	N
T47D & T47D-PR	chr7	142458526	A	G	0.669935	0.68	missense_variant	MODERATE	PRSS1	NM_002769.4	c.161A>G	p.Asn54Ser	Pathogenic	rs144422014	0	0	N
MCF7 & MCF7-PR	chr7	151932961	G	A	0.821429	0.5	stop_gained	HIGH	KMT2C	NM_170606.2	c.2710C>T	p.Arg904*	.	rs200662726	0	0	Y
MCF7 & MCF7-PR	chr7	151945071	G	GT	0.85214	0.885714	frameshift_variant&stop_gained	HIGH	KMT2C	NM_170606.2	c.2447dupA	p.Tyr816fs	.	rs150073007	0	0	Y
MCF7 & MCF7-PR	chr8	90994994	G	A	0.899083	0.823204	stop_gained	HIGH	NBN	NM_002485.4	c.127C>T	p.Arg43*	Pathogenic	rs200287925	0	0.000116	Y
MCF7 & MCF7-PR	chr8	101721899	C	A	0.554585	0.432432	stop_gained	HIGH	PABPC1	NM_002568.3	c.1033G>T	p.Glu345*	.	rs142985461	0	0	Y
MCF7-PR	chr8	109001377	G	A		0.247312	stop_gained	HIGH	RSPO2	NM_178565.4	c.190C>T	p.Arg64*	.	.	0	0	Y

## Sheet: STable4
Supplementary Table 4. GO Biological Process terms related to non-immune pathways were enriched in DEGs between MCF7-PR and MCF7 cell line
GO Biological process	count	Genes	P-Value	adjusted p-value
cell motility	57	PTPRU, TSPAN1, CDK6, TRIB1, ATP8A1, SEMA3C, CTSH, DNAH5, CENPV, EPHA3, PLXND1, PLCB1, FN1, DDX58, SLC7A11, SGK3, FRK, BAMBI, C5AR2, ANG, GRB14, ANXA1, ANXA3, ADGRE2, HMOX1, ONECUT1, HSPA5, IGFBP5, ITGA3, ITGB4, LYN, MAPT, ASCL1, CEACAM6, ROR2, TNFRSF12A, PKP2, PLD1, PTGER4, S100A7, S100A8, S100A9, SDC2, FAM110C, SIX1, BMP4, SLC3A2, SLC16A1, STAT1, BST2, TGFBR2, TIAM1, TIMP1, CXCR4, SLC7A5, IFITM1…	2.60783e-16	1.46469e-14
cell migration	54	PTPRU, TSPAN1, TRIB1, ATP8A1, SEMA3C, CTSH, CENPV, EPHA3, PLXND1, PLCB1, FN1, DDX58, SLC7A11, SGK3, FRK, BAMBI, C5AR2, ANG, GRB14, ANXA1, ANXA3, ADGRE2, HMOX1, ONECUT1, HSPA5, IGFBP5, ITGA3, LYN, MAPT, ASCL1, CEACAM6, ROR2, TNFRSF12A, PKP2, PLD1, PTGER4, S100A7, S100A8, S100A9, SDC2, FAM110C, SIX1, BMP4, SLC3A2, SLC16A1, STAT1, BST2, TGFBR2, TIAM1, TIMP1, CXCR4, SLC7A5, IFITM1, DCLK1	6.10385e-16	3.36964e-14
cell death	71	DHRS2, HYOU1, AGR2, TXNIP, CTSC, PLK2, CGB, CLU, CTSH, AARS, GADD45A, DDIT3, EGR1, EPHA7, TNIK, PEG10, FLT3, FOSL2, SGK3, SDF2L1, FTH1, IFI6, G6PD, GABRB2, ZNF385A, KANK2, NUPR1, GCLC, PDIA3, OSGIN1, ANXA1, ANXA6, HMOX1, HSPA5, HSPA9, LYN, MAPT, ASCL1, ASNS, MYC, GADD45B, ATF3, TNFRSF11B, TNFRSF12A, PDK4, PLAGL1, PMP22, DRAM1, ACKR3, PTGER3, S100A8, S100A9, SIAH2, DEPTOR, PLEKHG2, SIX1, BMP4, BMP…	1.93341e-15	9.68056e-14
apoptotic process	66	DHRS2, HYOU1, TXNIP, CTSC, PLK2, CGB, CLU, CTSH, AARS, GADD45A, DDIT3, EGR1, EPHA7, TNIK, PEG10, FLT3, SGK3, SDF2L1, IFI6, G6PD, GABRB2, ZNF385A, KANK2, NUPR1, GCLC, PDIA3, OSGIN1, ANXA1, ANXA6, HMOX1, HSPA5, HSPA9, LYN, MAPT, ASCL1, ASNS, MYC, GADD45B, ATF3, TNFRSF11B, TNFRSF12A, PDK4, PLAGL1, DRAM1, ACKR3, S100A8, S100A9, SIAH2, DEPTOR, PLEKHG2, SIX1, BMP4, BMP7, SOX2, STAT1, TGFBR2, TIAM1, TIM…	3.32686e-14	1.52399e-12
cell proliferation	65	PTPRU, TSPAN1, CDK6, TRIB1, TXNIP, CLU, RNF187, CTSH, AKR1C2, EGR1, FABP6, FLT3, FN1, FOSL2, LDOC1, SGK3, FRK, FTH1, BAMBI, KANK2, TES, EHF, NUPR1, C5AR2, GLUL, ANG, GRPR, ANXA1, HMOX1, IGFBP5, IGHD, AREG, KCNH1, LYN, MXD1, MITF, ASCL1, MMP16, MYC, ROR2, ATP8A2, PGR, PKP2, RNF43, GAREM, SIX1, BMP4, BMP7, SOX2, STAT1, ZFP36L2, BST2, TBX2, TGFBR2, TIMP1, VIPR1, WARS, RERG, IFITM1, RUNX2, PDE5A, RIP…	7.78325e-13	2.93988e-11
apoptotic signaling pathway	27	HYOU1, CTSC, CLU, CTSH, DDIT3, IFI6, ZNF385A, NUPR1, GCLC, PDIA3, ANXA6, HMOX1, MAPT, MYC, ATF3, TNFRSF12A, ACKR3, S100A8, S100A9, SIAH2, DEPTOR, PLEKHG2, TIAM1, CHAC1, SYVN1, BAG3, HERPUD1	1.19643e-07	2.39993e-06
regulation of MAPK cascade	25	TRIB1, TAB1, GADD45A, EPHA7, TNIK, FLT3, PLCB1, FN1, NPNT, C5AR2, LYN, MYC, GADD45B, ATF3, LMO3, ACKR3, RGS2, S100A7, GAREM, BMP4, BMP7, SOX2, CXCR4, PDE5A, RIPK2	4.79806e-05	0.000538032
cell growth	17	RIMS1, FN1, SGK3, FLRT1, NUPR1, OSGIN1, IGFBP5, MAP1B, MAPT, TNFRSF12A, S100A8, S100A9, BST2, TGFBR2, RERG, DCLK1, RIMS2	9.3391e-05	0.00100035
regulation of ERK1 and ERK2 cascade	12	EPHA7, FN1, NPNT, C5AR2, LYN, ATF3, LMO3, ACKR3, S100A7, GAREM, BMP4, RIPK2	0.000141142	0.00144474
cell cycle	37	CDK6, TXNIP, PLK2, GADD45A, DDIT3, CENPV, TNIK, PLCB1, KANK2, NUPR1, SMC1B, TUBG2, ANXA1, HSPA2, BRINP3, ASCL1, ASNS, MYB, MYC, GADD45B, TUBE1, HERC5, PLAGL1, MNS1, MAPK6, SUSD2, PRDM9, RGS2, SIAH2, BMP4, BMP7, SOX2, TYMS, MAP9, LRRCC1, CCNE2, REC8	0.00141544	0.0111085
